# Supplementary material for: Poly[tetra-μ1,1-azido-bis­(μ2-pyrimidine-2-carboxyl­ato)tricopper(II)]
Source: Acta Crystallogr Sect E Struct Rep Online. 2010 Jul 21;66(Pt 8):m973. doi: 10.1107/S1600536810027030 (PMC3007223; doi:10.1107/S1600536810027030)
Supplement: Supplementary file 1 [file e-66-0m973-sup1.cif]

##############################################################################
###                                                                        ###
###        Electronic paper (Acta Crystallographica Section E)             ###
###                                                                        ###
##############################################################################
#                                                                            #
# This CIF contains the data in a paper accepted for publication in Acta     #
# Crystallographica Section E. It conforms to the requirements of Notes      #
# for Authors for Section E, and has been peer reviewed under the auspices   #
# of the IUCr Commission on Journals.                                        #
#                                                                            #
# Full details of the Crystallographic Information File format               #
# are given in the paper "The Crystallographic Information File (CIF):       #
# a New Standard Archive File for Crystallography" by S. R. Hall, F. H.      #
# Allen and I. D. Brown [Acta Cryst. (1991), A47, 655-685].                  #
#                                                                            #
# The current version of the core CIF dictionary is obtainable from          #
# ftp://ftp.iucr.org/pub/cif_core.dic. The current version number is 2.4.    #
#                                                                            #
# Software is freely available for graphical display of the structure(s) in  #
# this CIF.  For information consult the CIF home page http://www.iucr.org/  #
# cif/home.html                                                              #
#                                                                            #
# This file may be used for bona fide research purposes within the           #
# scientific community so long as proper attribution is given to the journal # 
# article from which it was obtained.                                        #
#                                                                            #
##############################################################################
                                             
data_global
_audit_creation_method     SHELXL-97
_journal_date_recd_electronic     2010-06-02
_journal_date_accepted     2010-07-08
_journal_name_full     'Acta Crystallographica, Section E'
_journal_year     2010
_journal_volume     66
_journal_issue      8
_journal_page_first     m973
_journal_page_last     m973
_journal_paper_category     QM
_journal_coeditor_code     ZS2045
_publ_contact_author_name     'Dr. Liu, Fu-Chen'
_publ_contact_author_address
;
School of Chemistry and Chemical
Engineering, Tianjin University of Technology,
Tianjin 300191
People's Republic of China
;
_publ_contact_author_email     fuchenliutj@yahoo.com
_publ_contact_author_fax     ?
_publ_contact_author_phone     '++86-22-24095017'
_publ_section_title
;
Poly[tetra-\m~1,1~-azido-bis(\m~2~-pyrimidine-2-carboxylato)tricopper(II)]
;
loop_
    _publ_author_name
    _publ_author_footnote
    _publ_author_address
    'Zhao, Jiong-Peng' .
;
School of Chemistry and Chemical Engineering,
Tianjin University of Technology,
Tianjin 300191
People's Republic of China
;
    'Liu, Fu-Chen' .
;
School of Chemistry and Chemical Engineering,
Tianjin University of Technology,
Tianjin 300191
People's Republic of China
;
_chemical_name_systematic     ?
data_I
_chemical_name_common     'pyrimidine-2-carboxylate azido copperII)'
_chemical_formula_moiety     'C10 H6 Cu3 N16 O4'
_chemical_formula_sum     'C10 H6 Cu3 N16 O4'
_chemical_formula_structural     ?
_chemical_formula_analytical     ?
_chemical_formula_iupac     '[Cu3 (C5 H3 N2 O2)2 (N3)4]'
_chemical_formula_weight     604.96
_chemical_melting_point     ?
_symmetry_cell_setting     monoclinic
_symmetry_space_group_name_H-M     'P 21/c'
_symmetry_space_group_name_Hall     '-P 2ybc'
loop_
    _symmetry_equiv_pos_as_xyz
    'x, y, z'
    '-x, y+1/2, -z+1/2'
    '-x, -y, -z'
    'x, -y+1/2, z+1/2'
_cell_length_a     7.4743(15)
_cell_length_b     14.997(3)
_cell_length_c     9.479(4)
_cell_angle_alpha     90.00
_cell_angle_beta     122.31(2)
_cell_angle_gamma     90.00
_cell_volume     898.0(5)
_cell_formula_units_Z     2
_cell_measurement_reflns_used     7433
_cell_measurement_theta_min     3.2
_cell_measurement_theta_max     27.5
_cell_measurement_temperature     293(2)
_exptl_crystal_description     block
_exptl_crystal_colour     black
_exptl_crystal_size_max     0.20
_exptl_crystal_size_mid     0.18
_exptl_crystal_size_min     0.18
_exptl_crystal_density_diffrn     2.237
_exptl_crystal_density_meas     ?
_exptl_crystal_density_method     'not measured'
_exptl_crystal_F_000     594
_exptl_absorpt_coefficient_mu     3.586
_exptl_absorpt_correction_type     multi-scan
_exptl_absorpt_process_details     '(<i>ABSCOR</i>; Higashi, 1995)'
_exptl_absorpt_correction_T_min     0.6250
_exptl_absorpt_correction_T_max     1.000
_exptl_special_details
;
;
_diffrn_ambient_temperature     293(2)
_diffrn_radiation_type     MoK\a
_diffrn_radiation_wavelength     0.71073
_diffrn_radiation_source     'fine-focus sealed tube'
_diffrn_radiation_monochromator     graphite
_diffrn_measurement_device_type     'Rigaku SCXmini CCD diffractometer'
_diffrn_measurement_method     '\w scans'
_diffrn_detector_area_resol_mean     ?
_diffrn_reflns_number     7028
_diffrn_reflns_av_R_equivalents     0.0613
_diffrn_reflns_av_sigmaI/netI     0.0450
_diffrn_reflns_theta_min     3.15
_diffrn_reflns_theta_max     25.01
_diffrn_reflns_theta_full     25.01
_diffrn_measured_fraction_theta_max     0.997
_diffrn_measured_fraction_theta_full     0.997
_diffrn_reflns_limit_h_min     -8
_diffrn_reflns_limit_h_max     8
_diffrn_reflns_limit_k_min     -17
_diffrn_reflns_limit_k_max     17
_diffrn_reflns_limit_l_min     -11
_diffrn_reflns_limit_l_max     11
_diffrn_standards_number     0
_diffrn_standards_interval_count     .
_diffrn_standards_interval_time     .
_diffrn_standards_decay_%     ?
loop_
    _diffrn_standard_refln_index_h
    ?
_diffrn_standard_refln_index_k     ?
_diffrn_standard_refln_index_l     ?
_refine_special_details
;
Refinement of <i>F</i>^2^ against ALL reflections. The weighted <i>R</i>-factor
<i>wR</i> and goodness of fit <i>S</i> are based on <i>F</i>^2^, conventional
<i>R</i>-factors <i>R</i> are based on <i>F</i>, with <i>F</i> set to zero for
negative <i>F</i>^2^. The threshold expression of <i>F</i>^2^ >
\s(<i>F</i>^2^) is used only for calculating <i>R</i>-factors(gt) <i>etc</i>.
and is not relevant to the choice of reflections for refinement.
<i>R</i>-factors based on <i>F</i>^2^ are statistically about twice as large
as those based on <i>F</i>, and <i>R</i>- factors based on ALL data will be
even larger.
;
_reflns_number_total     1572
_reflns_number_gt     1305
_reflns_threshold_expression     I>2\s(I)
_refine_ls_structure_factor_coef     Fsqd
_refine_ls_matrix_type     full
_refine_ls_R_factor_all     0.0675
_refine_ls_R_factor_gt     0.0521
_refine_ls_wR_factor_gt     0.1279
_refine_ls_wR_factor_ref     0.1338
_refine_ls_goodness_of_fit_ref     1.238
_refine_ls_restrained_S_all     1.238
_refine_ls_number_reflns     1572
_refine_ls_number_parameters     151
_refine_ls_number_restraints     0
_refine_ls_hydrogen_treatment     constr
_refine_ls_weighting_scheme     calc
_refine_ls_weighting_details
         'calc w=1/[\s^2^(Fo^2^)+(0.0543P)^2^+2.0516P] where P=(Fo^2^+2Fc^2^)/3'
_atom_sites_solution_hydrogens     geom
_atom_sites_solution_primary     direct
_atom_sites_solution_secondary     difmap
_refine_ls_shift/su_max     0.000
_refine_ls_shift/su_mean     0.000
_refine_diff_density_max     0.711
_refine_diff_density_min     -0.460
_refine_ls_extinction_method     none
_refine_ls_extinction_coef     ?
loop_
    _atom_type_symbol
    _atom_type_description
    _atom_type_scat_dispersion_real
    _atom_type_scat_dispersion_imag
    _atom_type_scat_source
    'C' 'C' 0.0033 0.0016
; International Tables Vol C Tables 4.2.6.8 and 6.1.1.4
;
    'H' 'H' 0.0000 0.0000
; International Tables Vol C Tables 4.2.6.8 and 6.1.1.4
;
    'N' 'N' 0.0061 0.0033
; International Tables Vol C Tables 4.2.6.8 and 6.1.1.4
;
    'O' 'O' 0.0106 0.0060
; International Tables Vol C Tables 4.2.6.8 and 6.1.1.4
;
    'Cu' 'Cu' 0.3201 1.2651
; International Tables Vol C Tables 4.2.6.8 and 6.1.1.4
;
_computing_data_collection
        '<i>SCXmini Benchtop Crystallography System Software</i> (Rigaku, 2006)'
_computing_cell_refinement     '<i>PROCESS-AUTO</i> (Rigaku, 1998)'
_computing_data_reduction     '<i>PROCESS-AUTO</i> (Rigaku, 1998)'
_computing_structure_solution     '<i>SHELXS97</i> (Sheldrick, 2008)'
_computing_structure_refinement     '<i>SHELXL97</i> (Sheldrick, 2008)'
_computing_molecular_graphics
      '<i>ORTEPIII</i> (Burnett & Johnson, 1996) and <i>PLATON</i> (Spek, 2009)'
_computing_publication_material     '<i>SHELXTL</i> (Sheldrick, 2008)'
loop_
    _atom_site_type_symbol
    _atom_site_label
    _atom_site_fract_x
    _atom_site_fract_y
    _atom_site_fract_z
    _atom_site_U_iso_or_equiv
    _atom_site_thermal_displace_type
    _atom_site_calc_flag
    _atom_site_refinement_flags
    _atom_site_occupancy
    Cu Cu1 0.64025(11) -0.01316(5) -0.29370(10) 0.0259(3) Uani . . 1.000
    Cu Cu2 0.50000 0.00000 0.00000 0.0221(3) Uani . . 1.000
    O O1 0.7728(6) -0.0882(3) 0.0359(5) 0.0278(12) Uani . . 1.000
    O O2 1.1215(6) -0.0703(3) 0.1528(5) 0.0234(12) Uani . . 1.000
    N N1 0.4612(8) 0.0444(4) -0.2223(7) 0.0279(17) Uani . . 1.000
    N N2 0.4377(9) 0.1253(4) -0.2455(7) 0.0344(19) Uani . . 1.000
    N N3 0.4134(13) 0.2001(5) -0.2695(10) 0.063(3) Uani . . 1.000
    N N4 0.4241(9) -0.0895(4) -0.4673(7) 0.0365(19) Uani . . 1.000
    N N5 0.2454(9) -0.0933(4) -0.4977(6) 0.035(2) Uani . . 1.000
    N N6 0.0719(11) -0.0987(6) -0.5367(8) 0.064(3) Uani . . 1.000
    N N7 1.1181(8) 0.0896(3) 0.2648(6) 0.0245(17) Uani . . 1.000
    N N8 0.7462(8) 0.0827(3) 0.1309(6) 0.0224(17) Uani . . 1.000
    C C1 0.9407(9) -0.0464(4) 0.1173(7) 0.0214(17) Uani . . 1.000
    C C2 0.9320(9) 0.0481(4) 0.1760(7) 0.0221(17) Uani . . 1.000
    C C3 0.7414(11) 0.1682(4) 0.1722(9) 0.033(2) Uani . . 1.000
    C C4 0.9286(12) 0.2167(5) 0.2647(9) 0.038(3) Uani . . 1.000
    C C5 1.1161(11) 0.1746(4) 0.3094(8) 0.032(2) Uani . . 1.000
    H H3A 0.61250 0.19510 0.13880 0.0390 Uiso calc R 1.000
    H H4A 0.92720 0.27550 0.29530 0.0460 Uiso calc R 1.000
    H H5A 1.24310 0.20550 0.37130 0.0390 Uiso calc R 1.000
loop_
    _atom_site_aniso_label
    _atom_site_aniso_U_11
    _atom_site_aniso_U_22
    _atom_site_aniso_U_33
    _atom_site_aniso_U_12
    _atom_site_aniso_U_13
    _atom_site_aniso_U_23
    Cu1 0.0184(4) 0.0326(5) 0.0258(5) -0.0030(3) 0.0112(4) -0.0039(3)
    Cu2 0.0168(6) 0.0274(6) 0.0215(6) -0.0014(4) 0.0099(5) -0.0009(4)
    O1 0.026(2) 0.026(2) 0.030(2) -0.0038(19) 0.014(2) -0.0047(19)
    O2 0.018(2) 0.028(2) 0.023(2) -0.0004(17) 0.0102(18) -0.0010(18)
    N1 0.025(3) 0.031(3) 0.034(3) -0.001(2) 0.020(3) 0.001(3)
    N2 0.029(3) 0.048(4) 0.035(3) -0.001(3) 0.023(3) -0.001(3)
    N3 0.091(6) 0.032(4) 0.092(6) 0.014(4) 0.066(5) 0.011(4)
    N4 0.026(3) 0.045(4) 0.035(3) -0.003(3) 0.014(3) -0.010(3)
    N5 0.035(4) 0.050(4) 0.018(3) -0.012(3) 0.012(3) -0.002(3)
    N6 0.034(4) 0.114(7) 0.040(4) -0.025(4) 0.018(3) -0.001(4)
    N7 0.021(3) 0.024(3) 0.026(3) -0.005(2) 0.011(2) -0.003(2)
    N8 0.021(3) 0.025(3) 0.022(3) -0.001(2) 0.012(2) -0.002(2)
    C1 0.021(3) 0.026(3) 0.016(3) -0.001(3) 0.009(3) 0.000(3)
    C2 0.027(3) 0.020(3) 0.022(3) 0.000(3) 0.015(3) 0.002(2)
    C3 0.035(4) 0.029(4) 0.037(4) 0.007(3) 0.021(3) 0.002(3)
    C4 0.047(5) 0.025(4) 0.041(4) 0.000(3) 0.022(4) -0.004(3)
    C5 0.030(4) 0.035(4) 0.026(4) -0.011(3) 0.012(3) -0.004(3)
_geom_special_details
;
 Bond distances, angles etc. have been calculated using the
 rounded fractional coordinates. All su's are estimated
 from the variances of the (full) variance-covariance matrix.
 The cell esds are taken into account in the estimation of
 distances, angles and torsion angles
;
loop_
    _geom_bond_atom_site_label_1
    _geom_bond_atom_site_label_2
    _geom_bond_site_symmetry_1
    _geom_bond_site_symmetry_2
    _geom_bond_distance
    _geom_bond_publ_flag
    Cu1 N1 . . 1.991(7) no
    Cu1 N4 . . 1.946(6) no
    Cu1 N4 . 3_654 2.563(6) no
    Cu1 O2 . 3_755 1.995(5) no
    Cu1 N7 . 3_755 2.030(6) no
    Cu2 O1 . . 2.298(5) no
    Cu2 N1 . . 2.077(6) no
    Cu2 N8 . . 2.006(6) no
    Cu2 O1 . 3_655 2.298(5) no
    Cu2 N1 . 3_655 2.077(6) no
    Cu2 N8 . 3_655 2.006(5) no
    O1 C1 . . 1.236(8) no
    O2 C1 . . 1.258(9) no
    N1 N2 . . 1.229(8) no
    N2 N3 . . 1.140(10) no
    N4 N5 . . 1.208(10) no
    N5 N6 . . 1.146(12) no
    N7 C2 . . 1.334(9) no
    N7 C5 . . 1.346(8) no
    N8 C2 . . 1.321(10) no
    N8 C3 . . 1.347(8) no
    C1 C2 . . 1.537(9) no
    C3 C4 . . 1.394(12) no
    C4 C5 . . 1.381(13) no
    C3 H3A . . 0.9300 no
    C4 H4A . . 0.9300 no
    C5 H5A . . 0.9300 no
loop_
    _geom_angle_atom_site_label_1
    _geom_angle_atom_site_label_2
    _geom_angle_atom_site_label_3
    _geom_angle_site_symmetry_1
    _geom_angle_site_symmetry_2
    _geom_angle_site_symmetry_3
    _geom_angle
    _geom_angle_publ_flag
    N1 Cu1 N4 . . . 97.9(3) no
    N1 Cu1 N4 . . 3_654 101.4(2) no
    O2 Cu1 N1 3_755 . . 91.3(2) no
    N1 Cu1 N7 . . 3_755 155.5(2) no
    N4 Cu1 N4 . . 3_654 85.8(2) no
    O2 Cu1 N4 3_755 . . 167.4(2) no
    N4 Cu1 N7 . . 3_755 93.4(3) no
    O2 Cu1 N4 3_755 . 3_654 83.89(19) no
    N4 Cu1 N7 3_654 . 3_755 101.0(2) no
    O2 Cu1 N7 3_755 . 3_755 81.5(2) no
    O1 Cu2 N1 . . . 88.1(2) no
    O1 Cu2 N8 . . . 79.4(2) no
    O1 Cu2 O1 . . 3_655 180.00 no
    O1 Cu2 N1 . . 3_655 91.9(2) no
    O1 Cu2 N8 . . 3_655 100.6(2) no
    N1 Cu2 N8 . . . 90.8(2) no
    O1 Cu2 N1 3_655 . . 91.9(2) no
    N1 Cu2 N1 . . 3_655 180.00 no
    N1 Cu2 N8 . . 3_655 89.2(2) no
    O1 Cu2 N8 3_655 . . 100.6(2) no
    N1 Cu2 N8 3_655 . . 89.2(2) no
    N8 Cu2 N8 . . 3_655 180.00 no
    O1 Cu2 N1 3_655 . 3_655 88.1(2) no
    O1 Cu2 N8 3_655 . 3_655 79.4(2) no
    N1 Cu2 N8 3_655 . 3_655 90.8(2) no
    Cu2 O1 C1 . . . 109.0(4) no
    Cu1 O2 C1 3_755 . . 116.6(4) no
    Cu1 N1 Cu2 . . . 116.8(3) no
    Cu1 N1 N2 . . . 115.2(5) no
    Cu2 N1 N2 . . . 115.3(5) no
    N1 N2 N3 . . . 178.9(8) no
    Cu1 N4 N5 . . . 122.8(5) no
    Cu1 N4 Cu1 . . 3_654 94.2(2) no
    Cu1 N4 N5 3_654 . . 99.0(4) no
    N4 N5 N6 . . . 175.6(7) no
    C2 N7 C5 . . . 117.2(6) no
    Cu1 N7 C2 3_755 . . 112.0(4) no
    Cu1 N7 C5 3_755 . . 130.6(5) no
    Cu2 N8 C2 . . . 114.5(4) no
    Cu2 N8 C3 . . . 127.6(6) no
    C2 N8 C3 . . . 117.8(6) no
    O1 C1 O2 . . . 127.6(6) no
    O1 C1 C2 . . . 117.9(6) no
    O2 C1 C2 . . . 114.4(6) no
    N7 C2 N8 . . . 125.6(6) no
    N7 C2 C1 . . . 115.3(6) no
    N8 C2 C1 . . . 119.1(6) no
    N8 C3 C4 . . . 120.4(8) no
    C3 C4 C5 . . . 117.9(7) no
    N7 C5 C4 . . . 121.1(7) no
    N8 C3 H3A . . . 120.00 no
    C4 C3 H3A . . . 120.00 no
    C3 C4 H4A . . . 121.00 no
    C5 C4 H4A . . . 121.00 no
    N7 C5 H5A . . . 119.00 no
    C4 C5 H5A . . . 119.00 no
loop_
    _geom_torsion_atom_site_label_1
    _geom_torsion_atom_site_label_2
    _geom_torsion_atom_site_label_3
    _geom_torsion_atom_site_label_4
    _geom_torsion_site_symmetry_1
    _geom_torsion_site_symmetry_2
    _geom_torsion_site_symmetry_3
    _geom_torsion_site_symmetry_4
    _geom_torsion
    _geom_torsion_publ_flag
    O1 Cu1 N1 N2 . . . . 136.0(5) no
    N4 Cu1 N1 Cu2 . . . . 103.7(3) no
    N4 Cu1 N1 N2 . . . . -116.3(5) no
    N4 Cu1 N1 Cu2 3_654 . . . -169.0(3) no
    N4 Cu1 N1 N2 3_654 . . . -28.9(5) no
    O2 Cu1 N1 Cu2 3_755 . . . -84.9(3) no
    O2 Cu1 N1 N2 3_755 . . . 55.1(5) no
    N7 Cu1 N1 Cu2 3_755 . . . -12.9(8) no
    N7 Cu1 N1 N2 3_755 . . . 127.2(6) no
    O1 Cu1 N4 N5 . . . . 72.4(6) no
    O1 Cu1 N4 Cu1 . . . 3_654 175.86(15) no
    N1 Cu1 N4 N5 . . . . -2.6(6) no
    N1 Cu1 N4 Cu1 . . . 3_654 100.9(2) no
    N4 Cu1 N4 N5 3_654 . . . -103.5(6) no
    N4 Cu1 N4 Cu1 3_654 . . 3_654 0.0(2) no
    N7 Cu1 N4 N5 3_755 . . . 155.7(6) no
    N7 Cu1 N4 Cu1 3_755 . . 3_654 -100.8(2) no
    N1 Cu1 N4 Cu1 . . 3_654 3_654 -97.2(3) no
    N1 Cu1 N4 N5 . . 3_654 3_654 138.6(4) no
    N4 Cu1 N4 Cu1 . . 3_654 3_654 0.0(3) no
    N4 Cu1 N4 N5 . . 3_654 3_654 -124.2(5) no
    O1 Cu1 O2 C1 . . 3_755 3_755 87.9(4) no
    N1 Cu1 O2 C1 . . 3_755 3_755 160.8(4) no
    O1 Cu1 N7 C2 . . 3_755 3_755 -84.5(4) no
    O1 Cu1 N7 C5 . . 3_755 3_755 90.1(6) no
    N1 Cu1 N7 C2 . . 3_755 3_755 -75.9(7) no
    N1 Cu1 N7 C5 . . 3_755 3_755 98.7(7) no
    N4 Cu1 N7 C2 . . 3_755 3_755 166.6(4) no
    N4 Cu1 N7 C5 . . 3_755 3_755 -18.8(6) no
    N1 Cu2 O1 Cu1 . . . . -2.98(18) no
    N1 Cu2 O1 C1 . . . . 91.6(4) no
    N8 Cu2 O1 Cu1 . . . . -94.14(17) no
    N8 Cu2 O1 C1 . . . . 0.4(4) no
    N1 Cu2 O1 Cu1 3_655 . . . 177.02(18) no
    N1 Cu2 O1 C1 3_655 . . . -88.4(4) no
    N8 Cu2 O1 Cu1 3_655 . . . 85.86(17) no
    N8 Cu2 O1 C1 3_655 . . . -179.6(4) no
    O1 Cu2 N1 Cu1 . . . . 4.9(3) no
    O1 Cu2 N1 N2 . . . . -135.1(6) no
    N8 Cu2 N1 Cu1 . . . . 84.3(3) no
    N8 Cu2 N1 N2 . . . . -55.7(6) no
    O1 Cu2 N1 Cu1 3_655 . . . -175.1(3) no
    O1 Cu2 N1 N2 3_655 . . . 44.9(6) no
    N8 Cu2 N1 Cu1 3_655 . . . -95.7(3) no
    N8 Cu2 N1 N2 3_655 . . . 124.3(6) no
    O1 Cu2 N8 C2 . . . . -2.2(4) no
    O1 Cu2 N8 C3 . . . . 175.8(6) no
    N1 Cu2 N8 C2 . . . . -90.1(5) no
    N1 Cu2 N8 C3 . . . . 87.9(6) no
    O1 Cu2 N8 C2 3_655 . . . 177.8(4) no
    O1 Cu2 N8 C3 3_655 . . . -4.3(6) no
    N1 Cu2 N8 C2 3_655 . . . 89.9(5) no
    N1 Cu2 N8 C3 3_655 . . . -92.2(6) no
    Cu1 O1 C1 O2 . . . . -91.6(6) no
    Cu1 O1 C1 C2 . . . . 84.7(5) no
    Cu2 O1 C1 O2 . . . . -175.2(5) no
    Cu2 O1 C1 C2 . . . . 1.2(6) no
    Cu1 O2 C1 O1 3_755 . . . -178.1(5) no
    Cu1 O2 C1 C2 3_755 . . . 5.5(6) no
    C5 N7 C2 N8 . . . . -1.4(9) no
    C5 N7 C2 C1 . . . . 175.8(5) no
    Cu1 N7 C2 N8 3_755 . . . -176.8(5) no
    Cu1 N7 C2 C1 3_755 . . . 0.4(6) no
    C2 N7 C5 C4 . . . . 0.0(10) no
    Cu1 N7 C5 C4 3_755 . . . 174.4(5) no
    Cu2 N8 C2 N7 . . . . -179.3(5) no
    Cu2 N8 C2 C1 . . . . 3.6(7) no
    C3 N8 C2 N7 . . . . 2.6(9) no
    C3 N8 C2 C1 . . . . -174.6(6) no
    Cu2 N8 C3 C4 . . . . 179.9(5) no
    C2 N8 C3 C4 . . . . -2.2(10) no
    O1 C1 C2 N7 . . . . 179.3(5) no
    O1 C1 C2 N8 . . . . -3.3(8) no
    O2 C1 C2 N7 . . . . -3.9(8) no
    O2 C1 C2 N8 . . . . 173.5(5) no
    N8 C3 C4 C5 . . . . 1.0(11) no
    C3 C4 C5 N7 . . . . 0.2(11) no
