# Supplementary material for: Poly[tetra-μ1,1-azido-bis­(μ2-pyrimidine-2-carboxyl­ato)tricopper(II)]
Source: Acta Crystallogr Sect E Struct Rep Online. 2010 Jul 21;66(Pt 8):m973. doi: 10.1107/S1600536810027030 (PMC3007223; doi:10.1107/S1600536810027030)
Supplement: Supplementary file 2 [file e-66-0m973-Isup2.hkl]

# 
# h,k,l, Fc-squared, Fo-squared, sigma(Fo-squared) and status flag 
# 
data_I
_shelx_title ' 1          P21/c' 
_shelx_refln_list_code          4 
_shelx_F_calc_maximum      182.37 
_exptl_crystal_F_000       593.72 
_reflns_d_resolution_high  0.8407 
 
loop_ 
 _symmetry_equiv_pos_as_xyz 
 'x, y, z' 
 '-x, y+1/2, -z+1/2' 
 '-x, -y, -z' 
 'x, -y-1/2, z-1/2' 
 
_cell_length_a     7.4743 
_cell_length_b    14.9970 
_cell_length_c     9.4790 
_cell_angle_alpha  90.000 
_cell_angle_beta  122.310 
_cell_angle_gamma  90.000 
 
_shelx_F_squared_multiplier     1.000 
 
loop_ 
 _refln_index_h 
 _refln_index_k 
 _refln_index_l 
 _refln_F_squared_calc 
 _refln_F_squared_meas 
 _refln_F_squared_sigma 
 _refln_observed_status 
   1   0   0     5989.21     7530.36     95.50 o 
   2   0   0     2639.26     4169.27    130.85 o 
   3   0   0       32.23       60.49     15.40 o 
   4   0   0      762.03      837.04     49.41 o 
   5   0   0      821.05      999.16     67.21 o 
   6   0   0       14.46       34.84     50.33 o 
   7   0   0     2471.57     3100.70    399.97 o 
   1   1   0      122.16      102.27      2.75 o 
   2   1   0      761.03      781.71     19.36 o 
   3   1   0      361.11      285.71     16.00 o 
   4   1   0      455.54      344.56     12.64 o 
   5   1   0      211.51      180.95     36.34 o 
   6   1   0        3.23       48.50     22.69 o 
   7   1   0       21.99       59.72     28.10 o 
   1   2   0     9847.64    10619.08    109.32 o 
   2   2   0     1366.44     1355.89     21.95 o 
   3   2   0      168.63      136.75      8.50 o 
   4   2   0      366.83      310.01     17.20 o 
   5   2   0      288.75      298.02     36.05 o 
   6   2   0     1245.92     1132.55     58.77 o 
   7   2   0     2610.56     2709.30    109.94 o 
   1   3   0      126.77      128.44      8.04 o 
   2   3   0      348.56      315.45     11.64 o 
   3   3   0      101.63      102.33     11.49 o 
   4   3   0        6.83       24.41      9.13 o 
   5   3   0      206.81      229.58     32.12 o 
   6   3   0       98.28       85.90     23.74 o 
   7   3   0      124.35      195.75     34.69 o 
   0   4   0     4608.58     4536.76    116.09 o 
   1   4   0    10029.72    10804.48    111.31 o 
   2   4   0     3704.46     4015.90     60.19 o 
   3   4   0     1590.58     1652.75     33.27 o 
   4   4   0      714.77      668.80     22.72 o 
   5   4   0      158.86      117.08     29.34 o 
   6   4   0     2982.46     2945.74    117.86 o 
   7   4   0     2702.69     2785.40    113.45 o 
   1   5   0      178.39      161.18     12.06 o 
   2   5   0     2700.48     2721.14     61.43 o 
   3   5   0       97.43      122.22     12.53 o 
   4   5   0       33.35       43.66     16.16 o 
   5   5   0      157.41      121.19     27.96 o 
   6   5   0      220.31      221.44     34.33 o 
   7   5   0       50.15      113.30     34.48 o 
   0   6   0      718.21      543.11     31.33 o 
   1   6   0    13589.45    14259.36    155.79 o 
   2   6   0     1431.42     1592.67     39.54 o 
   3   6   0     1059.15     1010.50     35.16 o 
   4   6   0      440.89      408.49     22.97 o 
   5   6   0       82.18      107.32     18.50 o 
   6   6   0     2670.34     2843.60    160.50 o 
   7   6   0     1398.63     1391.70     90.44 o 
   1   7   0     1632.65     1622.88     34.55 o 
   2   7   0     2013.60     2098.38     44.81 o 
   3   7   0     1082.58     1069.10     53.98 o 
   4   7   0      159.67      156.87     18.63 o 
   5   7   0      196.64      180.14     31.20 o 
   6   7   0      133.75      142.73     30.36 o 
   0   8   0      853.18      669.65     31.20 o 
   1   8   0     8541.65     8701.48    192.52 o 
   2   8   0      651.36      692.91     27.48 o 
   3   8   0      263.52      248.46     23.56 o 
   4   8   0       40.68       22.86     19.64 o 
   5   8   0        2.77       13.18     19.92 o 
   6   8   0     1455.09     1462.88     73.25 o 
   1   9   0     1762.11     1726.42     45.11 o 
   2   9   0     2178.63     2292.94     56.12 o 
   3   9   0      448.15      459.63     28.21 o 
   4   9   0       79.55       85.59     19.48 o 
   5   9   0       80.81       86.46     21.93 o 
   6   9   0      131.40      160.54     35.53 o 
   0  10   0     8248.16     8082.19    244.22 o 
   1  10   0     3612.10     3360.14     90.48 o 
   2  10   0       12.21       31.33     15.25 o 
   3  10   0        0.27       36.43     29.00 o 
   4  10   0       17.69       93.57     23.83 o 
   5  10   0        5.03       42.28     21.50 o 
   6  10   0      228.33      272.97     42.45 o 
   1  11   0     1934.15     1861.08     51.92 o 
   2  11   0     1803.19     1902.61     66.70 o 
   3  11   0      315.42      322.59     28.07 o 
   4  11   0       22.13       49.92     20.14 o 
   5  11   0      336.77      375.79     33.80 o 
   0  12   0     3654.34     3774.87    121.04 o 
   1  12   0      852.13      850.51     37.73 o 
   2  12   0      321.76      305.93     27.25 o 
   3  12   0      112.73      161.58     23.87 o 
   4  12   0       13.08        2.80     18.29 o 
   5  12   0       67.04       70.20     58.20 o 
   1  13   0      706.59      706.81     37.41 o 
   2  13   0       44.73       74.04     21.10 o 
   3  13   0      450.95      475.59     35.44 o 
   4  13   0      330.41      320.69     33.42 o 
   5  13   0     1061.07     1221.70     67.36 o 
   0  14   0      995.16      980.43     63.19 o 
   1  14   0      616.50      609.58     49.97 o 
   2  14   0      157.37      152.64     25.36 o 
   3  14   0       53.66       70.01     30.12 o 
   4  14   0        0.59       35.70     30.63 o 
   1  15   0      269.04      246.84     28.62 o 
   2  15   0      462.30      531.08     39.93 o 
   3  15   0       14.57       78.95     31.71 o 
   4  15   0       63.22      137.75     35.97 o 
   0  16   0       59.89      130.57     36.22 o 
   1  16   0      485.94      468.66     36.48 o 
   2  16   0      366.10      421.10     45.13 o 
   3  16   0       47.30       29.52     33.98 o 
   1  17   0      300.49      316.50     47.44 o 
   2  17   0      557.26      634.37     60.24 o 
  -7   1   1      814.33      766.89     58.09 o 
  -6   1   1     2077.74     2421.97    158.80 o 
  -5   1   1    17945.26    19831.08    796.08 o 
  -4   1   1    10558.71    11635.04    366.97 o 
  -3   1   1      964.21      989.38     24.89 o 
  -2   1   1       37.65       38.21     10.60 o 
  -1   1   1     2209.09     1822.84     30.33 o 
   1   1   1     4127.30     3998.34     90.02 o 
   2   1   1     5186.26     4433.88    172.07 o 
   3   1   1     9441.53    10348.73    169.15 o 
   4   1   1      603.45      663.02     33.42 o 
   5   1   1     1873.57     1921.74     94.15 o 
   6   1   1       83.15      105.88     28.74 o 
   7   1   1        0.27       62.50     47.32 o 
  -7   2   1       93.58      134.91     31.63 o 
  -6   2   1      121.19      135.95     26.99 o 
  -5   2   1     1113.48      940.04     38.15 o 
  -4   2   1        4.78       25.43     10.17 o 
  -3   2   1      388.31      411.20     12.80 o 
  -2   2   1     2009.00     1921.78     41.28 o 
  -1   2   1      504.47      436.37     10.97 o 
   0   2   1      548.58      529.65     11.86 o 
   1   2   1     3712.93     4185.40     46.44 o 
   2   2   1     1486.69     1553.72     22.33 o 
   3   2   1      335.70      263.78     17.49 o 
   4   2   1      255.65      229.22     23.30 o 
   5   2   1      141.20      254.12     53.14 o 
   6   2   1       50.98       38.73     25.29 o 
   7   2   1        9.73       18.48     24.82 o 
  -7   3   1      341.63      342.00     39.08 o 
  -6   3   1     2346.14     2435.90     84.18 o 
  -5   3   1     7446.67     7524.63    242.93 o 
  -4   3   1     3169.09     3019.08     55.47 o 
  -3   3   1     1188.08     1238.66     24.66 o 
  -2   3   1     2753.68     2506.50     35.42 o 
  -1   3   1     5814.00     5869.00     60.71 o 
   0   3   1     3190.56     3403.96     66.29 o 
   1   3   1     9260.37     9632.01    110.91 o 
   2   3   1    27732.30    28622.84    415.56 o 
   3   3   1     6150.43     5636.01    121.55 o 
   4   3   1      666.67      687.07     33.97 o 
   5   3   1       31.34       71.23     26.74 o 
   6   3   1      360.56      347.69     36.75 o 
  -7   4   1      120.75      176.78     33.58 o 
  -6   4   1        2.24        6.02     20.65 o 
  -5   4   1       89.27       98.34     13.47 o 
  -4   4   1       80.72       80.26     11.72 o 
  -3   4   1     1706.96     1772.04     32.54 o 
  -2   4   1      133.50      128.92      8.22 o 
  -1   4   1     5299.45     5274.02     59.61 o 
   0   4   1        3.00       10.29      6.14 o 
   1   4   1       93.70       81.66      8.46 o 
   2   4   1      221.76      252.03     14.12 o 
   3   4   1      736.91      714.16     25.94 o 
   4   4   1      589.06      510.41     28.48 o 
   5   4   1      985.58      946.47     49.37 o 
   6   4   1      134.63      132.32     30.46 o 
  -7   5   1       67.86      133.04     34.47 o 
  -6   5   1     1984.80     1810.47     57.39 o 
  -5   5   1     4496.65     4527.58     83.66 o 
  -4   5   1     2721.90     2541.94     60.92 o 
  -3   5   1     1805.81     1926.31     36.64 o 
  -2   5   1      469.80      394.50     12.66 o 
  -1   5   1       53.13       27.62      8.75 o 
   0   5   1     1095.84     1062.39     23.78 o 
   1   5   1     7171.29     7219.49    130.25 o 
   2   5   1    21759.50    23198.66    349.95 o 
   3   5   1     2009.29     1849.64     41.51 o 
   4   5   1      810.11      694.82     29.46 o 
   5   5   1       17.74       27.39     32.69 o 
   6   5   1      344.68      338.23     38.66 o 
  -7   6   1      565.73      492.78     47.44 o 
  -6   6   1       41.22       99.31     34.46 o 
  -5   6   1        1.06       24.18     16.91 o 
  -4   6   1      452.93      430.64     22.82 o 
  -3   6   1     1817.62     1842.95     38.85 o 
  -2   6   1      249.73      236.53     11.96 o 
  -1   6   1      603.96      652.47     16.66 o 
   0   6   1     1126.74     1180.10     25.57 o 
   1   6   1      867.49      907.09     24.71 o 
   2   6   1       53.92       62.91     11.94 o 
   3   6   1      791.60      817.65     29.66 o 
   4   6   1      487.61      399.98     27.96 o 
   5   6   1       98.00      105.37     28.12 o 
   6   6   1        7.36       40.18     28.21 o 
  -7   7   1       33.51       29.71     34.69 o 
  -6   7   1     2834.28     2533.85    108.34 o 
  -5   7   1     1687.79     1825.49     68.48 o 
  -4   7   1     3461.36     3456.47     70.53 o 
  -3   7   1      241.06      233.06     16.04 o 
  -2   7   1      333.62      304.75     15.29 o 
  -1   7   1       27.77       22.04     13.73 o 
   0   7   1       61.09       50.30     13.15 o 
   1   7   1     8083.15     8240.39    115.79 o 
   2   7   1    12033.34    12816.93    213.87 o 
   3   7   1     2938.45     2972.70     72.41 o 
   4   7   1      254.07      243.13     21.08 o 
   5   7   1        3.94      -31.00     29.29 o 
   6   7   1      284.91      334.44     42.19 o 
  -7   8   1      402.29      425.80     46.61 o 
  -6   8   1      554.50      536.71     37.51 o 
  -5   8   1      245.69      250.67     23.02 o 
  -4   8   1     1038.51     1020.88     36.27 o 
  -3   8   1     1126.80     1067.40     39.43 o 
  -2   8   1      842.23      814.71     25.59 o 
  -1   8   1       42.02       59.68     11.01 o 
   0   8   1      928.60      873.35     37.09 o 
   1   8   1     3206.31     3272.43     62.25 o 
   2   8   1       55.25       60.05     15.22 o 
   3   8   1      980.24      991.46     40.98 o 
   4   8   1      477.44      500.36     29.17 o 
   5   8   1       23.35       76.90     20.78 o 
   6   8   1       16.91       75.61     33.57 o 
  -6   9   1     2115.46     2048.15     74.94 o 
  -5   9   1     1034.91     1085.65     46.83 o 
  -4   9   1     2553.74     2656.19     68.90 o 
  -3   9   1      878.45      905.59     37.61 o 
  -2   9   1      281.79      275.87     20.70 o 
  -1   9   1        0.70       54.30     17.82 o 
   0   9   1       38.85       58.57     11.92 o 
   1   9   1     4057.59     3905.27     82.11 o 
   2   9   1     4366.02     4790.62    109.22 o 
   3   9   1     1990.93     2019.13     58.83 o 
   4   9   1      160.93      183.45     23.42 o 
   5   9   1        2.24       38.12     33.88 o 
   6   9   1        2.48       16.85     31.49 o 
  -6  10   1      972.13      957.46     53.45 o 
  -5  10   1       17.31        2.91     22.09 o 
  -4  10   1     1412.27     1480.92     50.15 o 
  -3  10   1     1268.25     1177.46     39.57 o 
  -2  10   1      563.84      530.26     31.92 o 
  -1  10   1       33.09      137.10     67.79 o 
   0  10   1      463.30      584.74     70.29 o 
   1  10   1      258.90      341.17     44.58 o 
   2  10   1      158.36      154.93     22.99 o 
   3  10   1     1057.07     1051.51     44.74 o 
   4  10   1      672.98      737.23     39.76 o 
   5  10   1       70.77       64.73     24.67 o 
  -6  11   1      501.41      499.71     50.55 o 
  -5  11   1      857.34      866.76     44.30 o 
  -4  11   1     2283.14     2594.85     74.19 o 
  -3  11   1      199.50      183.89     21.90 o 
  -2  11   1        2.36       64.31     30.76 o 
  -1  11   1       28.50      169.51     59.09 o 
   0  11   1       59.91       63.03     18.20 o 
   1  11   1     2416.54     2423.91     65.16 o 
   2  11   1      206.86      216.63     25.40 o 
   3  11   1     4946.77     5567.03    126.82 o 
   4  11   1      299.87      281.44     30.36 o 
   5  11   1        4.01       66.09     29.60 o 
  -5  12   1       77.93       67.98     23.09 o 
  -4  12   1      641.59      645.50     37.95 o 
  -3  12   1      571.85      578.71     33.66 o 
  -2  12   1      400.85      543.42     58.03 o 
  -1  12   1      367.43      321.45     24.35 o 
   0  12   1     1645.41     1748.38     61.72 o 
   1  12   1      217.02      267.64     25.88 o 
   2  12   1       21.84       69.71     21.25 o 
   3  12   1      222.25      271.61     31.24 o 
   4  12   1      944.13     1026.93     63.28 o 
   5  12   1       74.42      134.06     33.47 o 
  -5  13   1      799.99      716.77     67.39 o 
  -4  13   1      507.69      525.44     37.85 o 
  -3  13   1       20.48       66.84     22.81 o 
  -2  13   1       28.52       51.22     23.07 o 
  -1  13   1        3.86       63.81     21.02 o 
   0  13   1      376.96      351.85     27.20 o 
   1  13   1     1099.66     1117.80     46.76 o 
   2  13   1      416.81      481.59     36.75 o 
   3  13   1     2338.29     2593.14    107.84 o 
   4  13   1      406.34      409.50     41.24 o 
  -5  14   1       40.83       49.07     36.70 o 
  -4  14   1      201.20      202.35     34.19 o 
  -3  14   1      441.66      504.10     51.84 o 
  -2  14   1       89.88       86.45     21.73 o 
  -1  14   1      657.28      645.33     35.64 o 
   0  14   1     2696.87     2725.73     75.36 o 
   1  14   1      587.27      584.02     39.90 o 
   2  14   1        4.26       26.75     23.44 o 
   3  14   1      165.10      167.30     31.64 o 
   4  14   1      772.02      814.52     52.80 o 
  -4  15   1      224.41      254.92     50.16 o 
  -3  15   1      377.71      449.75     54.54 o 
  -2  15   1      151.72      179.22     32.16 o 
  -1  15   1       24.77       23.63     20.78 o 
   0  15   1      243.27      294.20     34.12 o 
   1  15   1      427.51      414.96     33.13 o 
   2  15   1      463.54      407.51     37.43 o 
   3  15   1      267.10      267.08     41.46 o 
  -3  16   1      526.77      557.42     59.10 o 
  -2  16   1       66.66       93.57     34.59 o 
  -1  16   1      195.20      307.28     45.09 o 
   0  16   1      371.55      390.03     37.43 o 
   1  16   1      485.09      489.55     39.59 o 
   2  16   1        2.25       52.96     32.98 o 
  -2  17   1      157.18      286.18     49.89 o 
  -1  17   1       67.49      114.94     46.79 o 
   0  17   1      137.08      180.35     40.26 o 
   1  17   1      245.73      270.36     45.61 o 
  -8   0   2       97.84      177.32     55.21 o 
  -7   0   2       43.99       21.51     28.93 o 
  -6   0   2      943.71      979.31     72.40 o 
  -5   0   2      747.45      750.79     34.15 o 
  -4   0   2     9902.85    10142.68    202.28 o 
  -3   0   2     8218.14     7944.07    166.78 o 
  -2   0   2      617.99      849.80     67.41 o 
  -1   0   2     9082.09    10002.02    125.02 o 
   0   0   2     9808.32    10783.79    224.49 o 
   1   0   2     7804.60     8265.96    210.05 o 
   2   0   2      364.59      392.88     42.91 o 
   3   0   2     4105.85     4107.82    189.66 o 
   4   0   2    12696.00    15120.79    414.69 o 
   5   0   2      225.60      215.67     64.90 o 
   6   0   2      423.52      404.94     56.82 o 
  -8   1   2        3.30       37.06     34.64 o 
  -7   1   2        2.95       58.97     50.05 o 
  -6   1   2      237.23      335.64     35.86 o 
  -5   1   2        8.13       33.50     26.53 o 
  -4   1   2        0.62      814.42     44.76 o 
  -3   1   2     3933.29     4630.45     91.20 o 
  -2   1   2     2939.54     3208.66     51.23 o 
  -1   1   2      117.46       94.88      9.81 o 
   0   1   2      184.60      205.43     35.10 o 
   1   1   2     1103.25     1858.72    175.88 o 
   2   1   2       89.29       95.10      8.61 o 
   4   1   2      512.49     2776.48    273.08 o 
   5   1   2       12.95       71.03     22.22 o 
   6   1   2       13.79       34.21     49.89 o 
  -8   2   2       73.44       78.23     31.99 o 
  -7   2   2       26.91       59.26     32.62 o 
  -6   2   2     1859.43     1764.48     50.16 o 
  -5   2   2      678.62      654.69     24.60 o 
  -4   2   2     5425.39     5237.79     84.25 o 
  -3   2   2    15461.06    16149.29    174.33 o 
  -2   2   2     9505.10     9847.51     98.65 o 
  -1   2   2     1355.56     1357.35     21.01 o 
   0   2   2       33.01       36.07      4.92 o 
   1   2   2     2361.54     2302.00     32.52 o 
   2   2   2       11.25       24.11      8.50 o 
   3   2   2     2964.48     2811.35     72.19 o 
   4   2   2     7816.84     8321.96    220.94 o 
   5   2   2     1075.31     1079.98     55.05 o 
   6   2   2      293.61      274.77     34.01 o 
  -8   3   2       66.57       61.37     32.68 o 
  -7   3   2        0.66      -21.30     25.15 o 
  -6   3   2      159.81      121.59     16.42 o 
  -5   3   2        4.02        3.46     15.07 o 
  -4   3   2      982.87     1027.68     26.10 o 
  -3   3   2     4255.37     4853.99     88.13 o 
  -2   3   2     1156.77     1191.57     34.04 o 
  -1   3   2     2900.61     2917.31     47.00 o 
   0   3   2     1113.90     1196.12     20.19 o 
   1   3   2      632.51      609.77     24.68 o 
   2   3   2       76.23       55.34      7.30 o 
   3   3   2      745.52      711.30     23.43 o 
   4   3   2      243.17      214.00     30.35 o 
   5   3   2        7.67       32.41     24.95 o 
   6   3   2        3.02       -1.80     19.94 o 
  -8   4   2      106.65       91.51     34.76 o 
  -7   4   2      305.15      286.94     35.95 o 
  -6   4   2       50.59       98.99     17.61 o 
  -5   4   2      279.52      278.04     18.48 o 
  -4   4   2     3557.84     3276.57     59.12 o 
  -3   4   2    19654.62    20301.53    200.95 o 
  -2   4   2    12097.75    11875.05    120.89 o 
  -1   4   2      623.33      491.38     32.59 o 
   0   4   2     3670.78     4086.15     76.24 o 
   1   4   2      142.92      127.88      9.47 o 
   2   4   2      157.85      147.83     11.04 o 
   3   4   2     2482.83     2206.80     51.02 o 
   4   4   2     3612.05     3667.80    102.41 o 
   5   4   2     2745.90     2600.44     94.59 o 
   6   4   2      471.81      511.93     45.21 o 
  -7   5   2       81.96       42.40     31.12 o 
  -6   5   2       20.81       31.43     15.88 o 
  -5   5   2      239.66      241.32     18.16 o 
  -4   5   2      200.51      170.06     13.92 o 
  -3   5   2       69.64       47.94     11.23 o 
  -2   5   2     2745.80     2971.86     75.69 o 
  -1   5   2      456.93      423.03     12.14 o 
   0   5   2     1738.26     1766.12     31.37 o 
   1   5   2       62.19       83.46      9.42 o 
   2   5   2     1425.00     1485.16     57.46 o 
   3   5   2       36.50       33.91     11.87 o 
   4   5   2      113.59       76.08     35.16 o 
   5   5   2      162.75      219.82     38.57 o 
   6   5   2       79.37      138.96     32.75 o 
  -7   6   2      244.99      240.40     36.09 o 
  -6   6   2      229.24      179.84     22.11 o 
  -5   6   2      333.86      325.01     21.80 o 
  -4   6   2     1996.43     1868.85     43.04 o 
  -3   6   2    14443.06    14384.43    171.54 o 
  -2   6   2    10171.41    10006.08    131.93 o 
  -1   6   2      201.39      150.97     13.64 o 
   0   6   2     3280.31     3420.44     51.40 o 
   1   6   2     1365.24     1359.09     32.45 o 
   2   6   2     1237.63     1305.35     38.80 o 
   3   6   2     1473.95     1349.30     51.79 o 
   4   6   2     1966.02     1806.45     84.97 o 
   5   6   2     3680.99     3619.73    117.99 o 
   6   6   2      248.77      228.31     39.54 o 
  -7   7   2      207.70      210.55     36.58 o 
  -6   7   2       78.28       80.04     18.44 o 
  -5   7   2      678.21      721.93     35.14 o 
  -4   7   2      330.75      304.48     20.26 o 
  -3   7   2       83.23       86.54     11.37 o 
  -2   7   2     2090.83     1990.68     33.22 o 
  -1   7   2      307.84      252.41     11.91 o 
   0   7   2      453.59      468.83     19.99 o 
   1   7   2      144.53      124.32     13.71 o 
   2   7   2      774.34      752.24     29.41 o 
   3   7   2      220.34      232.79     22.32 o 
   4   7   2       96.86      121.55     21.71 o 
   5   7   2      573.82      557.05     69.51 o 
  -7   8   2       33.56       67.68     27.73 o 
  -6   8   2        2.88       15.56     15.59 o 
  -5   8   2      119.86      110.11     21.99 o 
  -4   8   2     2533.54     2479.41     65.35 o 
  -3   8   2     7807.75     7617.08    110.41 o 
  -2   8   2     5363.13     5035.93     79.72 o 
  -1   8   2       50.79       28.91     15.84 o 
   0   8   2       73.51       86.17     12.69 o 
   1   8   2      236.77      230.65     18.72 o 
   2   8   2      217.42      196.04     19.25 o 
   3   8   2     1607.74     1665.12     54.43 o 
   4   8   2     1438.01     1558.97     58.88 o 
   5   8   2     3039.30     2919.38    139.33 o 
  -7   9   2      255.29      239.44     42.48 o 
  -6   9   2      136.57      153.97     23.32 o 
  -5   9   2      695.59      702.75     33.71 o 
  -4   9   2       53.51       57.72     15.43 o 
  -3   9   2      800.32      692.29     25.51 o 
  -2   9   2      785.45      760.82     25.54 o 
  -1   9   2     2003.87     1924.54     48.60 o 
   0   9   2      277.98      271.36     23.08 o 
   1   9   2        0.82       33.69     14.23 o 
   2   9   2     1309.13     1301.30     44.14 o 
   3   9   2      378.59      394.14     38.03 o 
   4   9   2       12.31       54.03     27.16 o 
   5   9   2      100.60      129.12     34.07 o 
  -6  10   2       24.69       21.79     20.26 o 
  -5  10   2       23.54       16.98     15.91 o 
  -4  10   2     3962.74     3962.23     90.51 o 
  -3  10   2     2317.22     2207.55     62.87 o 
  -2  10   2     1911.16     1805.41     56.69 o 
  -1  10   2      933.51      935.62     31.45 o 
   0  10   2      222.07      202.56     21.34 o 
   1  10   2        5.30       -3.32     12.60 o 
   2  10   2       56.29       39.49     21.43 o 
   3  10   2     2166.87     2281.43     75.91 o 
   4  10   2     1983.42     2253.03     82.53 o 
   5  10   2     1001.24      997.75     64.98 o 
  -6  11   2       76.33       90.36     27.47 o 
  -5  11   2      498.38      540.20     34.76 o 
  -4  11   2       28.99       55.93     15.85 o 
  -3  11   2       48.62       52.98     26.41 o 
  -2  11   2      786.98      699.41     28.11 o 
  -1  11   2     2887.43     2775.01     66.11 o 
   0  11   2      253.84      238.10     30.15 o 
   1  11   2      211.76      196.59     25.50 o 
   2  11   2     1708.08     1850.00     62.53 o 
   3  11   2      811.85      851.97     45.14 o 
   4  11   2       39.65       89.10     41.94 o 
  -6  12   2       31.77       16.43     33.07 o 
  -5  12   2       19.49       22.73     26.46 o 
  -4  12   2     2133.22     2170.30     73.96 o 
  -3  12   2      531.34      538.54     58.34 o 
  -2  12   2     2726.73     2347.14     59.03 o 
  -1  12   2     2137.94     1972.85     63.79 o 
   0  12   2      718.65      676.72     38.66 o 
   1  12   2       45.80       99.76     29.45 o 
   2  12   2      248.13      259.02     29.23 o 
   3  12   2     1673.31     1832.01     70.13 o 
   4  12   2     1167.53     1248.01     68.43 o 
  -5  13   2      822.21      824.66     69.59 o 
  -4  13   2     1598.19     1558.35    106.37 o 
  -3  13   2      166.96      201.90     28.10 o 
  -2  13   2      100.36      106.70     22.58 o 
  -1  13   2     1487.59     1412.41     65.06 o 
   0  13   2      163.87      180.95     24.07 o 
   1  13   2      188.26      202.81     26.21 o 
   2  13   2       98.75      163.22     28.91 o 
   3  13   2      852.53      959.21     53.12 o 
   4  13   2       10.63       15.31     34.91 o 
  -5  14   2      125.40      193.89     45.26 o 
  -4  14   2      840.52      915.18     72.39 o 
  -3  14   2      355.32      404.20     46.94 o 
  -2  14   2     1350.21     1301.31     75.53 o 
  -1  14   2      207.57      223.35     37.07 o 
   0  14   2       40.46      104.65     22.53 o 
   1  14   2      215.83      243.04     29.71 o 
   2  14   2        1.43       22.13     23.45 o 
   3  14   2      791.21      788.79     52.66 o 
  -4  15   2      634.56      653.43     66.30 o 
  -3  15   2        0.83        0.16     40.81 o 
  -2  15   2      368.33      363.87     46.70 o 
  -1  15   2      493.54      619.66     56.11 o 
   0  15   2      170.84      210.84     32.21 o 
   1  15   2       56.14       61.52     23.95 o 
   2  15   2      376.10      445.98     41.45 o 
   3  15   2      259.11      310.31     61.60 o 
  -3  16   2      418.86      428.91     55.72 o 
  -2  16   2      617.99      609.88     61.05 o 
  -1  16   2        1.65       22.45     27.27 o 
   0  16   2       18.39       83.97     73.11 o 
   1  16   2       46.27       59.07     33.76 o 
   2  16   2       90.55      139.96     45.68 o 
  -2  17   2      170.00      162.57     43.41 o 
  -1  17   2      349.70      424.87     50.43 o 
   0  17   2      112.69      232.84     46.87 o 
   1  17   2      107.15      203.19     44.80 o 
  -8   1   3     2381.91     2594.18    152.41 o 
  -7   1   3     1398.92     1257.62     57.40 o 
  -6   1   3      962.78      943.27     40.69 o 
  -5   1   3     1809.33     1804.07     50.47 o 
  -4   1   3     2296.75     2275.87     47.30 o 
  -3   1   3      128.85      133.17     10.28 o 
  -2   1   3     2889.39     2589.02     40.66 o 
  -1   1   3    32480.65    34969.40    282.93 o 
   0   1   3     1070.80     1044.64     33.32 o 
   1   1   3      946.12      887.29     24.57 o 
   2   1   3      264.22      284.41     19.71 o 
   3   1   3      186.09      143.34     19.97 o 
   4   1   3       35.96       55.50     25.19 o 
   5   1   3      730.04      669.56     47.96 o 
  -8   2   3       11.02      129.09     68.50 o 
  -7   2   3     1739.56     1554.33     51.46 o 
  -6   2   3       16.41       83.96     16.39 o 
  -5   2   3       10.87       35.45     14.29 o 
  -4   2   3      349.54      442.78     24.04 o 
  -3   2   3       83.76       73.59      8.15 o 
  -2   2   3       59.00       45.88     10.17 o 
  -1   2   3    33258.68    37790.71    357.45 o 
   0   2   3      278.39      219.37      9.51 o 
   1   2   3      494.78      516.83     14.94 o 
   2   2   3      473.09      389.78     14.22 o 
   3   2   3       12.80       23.14     20.78 o 
   4   2   3      268.84      236.88     29.13 o 
   5   2   3      203.01      187.44     32.80 o 
  -8   3   3     2151.69     2147.51    117.77 o 
  -7   3   3     1808.59     1733.73     63.49 o 
  -6   3   3      109.08      122.94     18.00 o 
  -5   3   3      279.44      288.27     19.11 o 
  -4   3   3      162.42      145.85     12.68 o 
  -3   3   3      500.55      501.51     17.28 o 
  -2   3   3     5120.13     4892.38     46.64 o 
  -1   3   3    25308.93    25292.91    220.39 o 
   0   3   3     7021.40     6789.44     93.47 o 
   1   3   3     1974.76     1878.05     40.88 o 
   2   3   3     1386.67     1390.77     30.59 o 
   3   3   3     1135.60      987.29     66.27 o 
   4   3   3      264.75      246.04     29.14 o 
   5   3   3      517.27      515.14     53.47 o 
  -8   4   3        7.04       -6.87     31.18 o 
  -7   4   3      564.82      493.57     31.52 o 
  -6   4   3      241.60      237.89     27.72 o 
  -5   4   3        6.43       15.55     11.17 o 
  -4   4   3      457.20      418.63     18.11 o 
  -3   4   3      688.59      609.71     16.09 o 
  -2   4   3       19.85       47.07     19.31 o 
  -1   4   3     4111.69     4348.53     60.20 o 
   0   4   3     1106.73     1070.64     27.50 o 
   1   4   3     1009.94      949.96     23.13 o 
   2   4   3       35.37       48.67      9.66 o 
   3   4   3       39.91       43.97     14.27 o 
   4   4   3      368.11      358.56     32.01 o 
   5   4   3        8.08       36.66     39.67 o 
  -8   5   3     1869.76     1831.81     92.82 o 
  -7   5   3     1905.36     1730.93     54.68 o 
  -6   5   3       14.65       -2.49     12.70 o 
  -5   5   3      266.74      193.41     17.27 o 
  -4   5   3     1676.41     1606.90     53.53 o 
  -3   5   3      470.89      452.90     14.45 o 
  -2   5   3     7364.19     7268.16    142.45 o 
  -1   5   3     5922.72     5770.41     74.99 o 
   0   5   3    16734.62    15991.91    264.88 o 
   1   5   3     2653.93     2831.73     50.28 o 
   2   5   3       96.33      105.98     13.34 o 
   3   5   3      409.38      398.50     26.68 o 
   4   5   3        7.79      -24.84     20.74 o 
   5   5   3     1324.89     1282.32     68.62 o 
  -8   6   3       44.54       42.84     35.82 o 
  -7   6   3      288.65      227.67     26.63 o 
  -6   6   3      179.51      182.04     19.10 o 
  -5   6   3      526.71      513.58     24.07 o 
  -4   6   3      102.27      111.56     12.27 o 
  -3   6   3     2254.96     2210.60     33.67 o 
  -2   6   3      233.04      196.22     18.70 o 
  -1   6   3      663.35      705.42     20.02 o 
   0   6   3      870.55      852.57     32.69 o 
   1   6   3      280.23      238.97     16.18 o 
   2   6   3      233.83      203.59     17.26 o 
   3   6   3       62.20       71.82     18.57 o 
   4   6   3      413.98      414.98     39.17 o 
   5   6   3      265.88      229.61     39.10 o 
  -7   7   3     1370.66     1271.24     53.89 o 
  -6   7   3       39.02       69.23     28.09 o 
  -5   7   3       57.06       68.84     17.86 o 
  -4   7   3      912.77      873.59     27.44 o 
  -3   7   3     1158.49     1159.56     29.74 o 
  -2   7   3     5252.84     4866.43    122.89 o 
  -1   7   3     4880.80     4441.17    158.28 o 
   0   7   3    10196.25    10473.76    162.76 o 
   1   7   3      965.46     1027.64     33.20 o 
   2   7   3        0.26       58.76     23.65 o 
   3   7   3      239.44      248.07     21.37 o 
   4   7   3       31.38       80.48     30.87 o 
   5   7   3      955.64      979.25     74.29 o 
  -7   8   3       13.78       35.95     20.10 o 
  -6   8   3      394.56      366.42     26.51 o 
  -5   8   3      389.18      344.81     22.72 o 
  -4   8   3       17.90      150.00     34.29 o 
  -3   8   3     2370.18     2427.32    105.73 o 
  -2   8   3     1177.86     1152.42     44.93 o 
  -1   8   3     1452.04     1290.48     55.79 o 
   0   8   3      241.75      302.78     46.97 o 
   1   8   3      552.46      557.44     26.98 o 
   2   8   3      175.12      243.57     35.72 o 
   3   8   3      139.50      141.80     20.78 o 
   4   8   3      501.71      475.83     46.35 o 
   5   8   3      693.01      716.91     60.70 o 
  -7   9   3      983.39      892.31     55.07 o 
  -6   9   3      178.65      176.48     26.34 o 
  -5   9   3       31.70       40.93     16.68 o 
  -4   9   3       23.94       65.56     15.77 o 
  -3   9   3       22.06       12.25     19.57 o 
  -2   9   3     3393.10     3251.32     93.45 o 
  -1   9   3     3721.40     3526.06     60.29 o 
   0   9   3     5736.14     5394.67    109.06 o 
   1   9   3      351.49      370.53     24.93 o 
   2   9   3        8.97       -9.01     24.43 o 
   3   9   3        0.59       25.95     20.87 o 
   4   9   3        2.78       80.95     34.27 o 
  -7  10   3       48.72       66.76     34.46 o 
  -6  10   3      803.61      773.63     47.05 o 
  -5  10   3      478.43      498.24     44.63 o 
  -4  10   3       19.53      112.87     41.72 o 
  -3  10   3     2068.06     1882.34     75.52 o 
  -2  10   3     2241.17     2274.49     81.51 o 
  -1  10   3      580.53      466.66     21.30 o 
   0  10   3      232.33      211.76     20.69 o 
   1  10   3       10.70        9.19     17.29 o 
   2  10   3      573.97      525.69     33.14 o 
   3  10   3      237.78      235.94     28.26 o 
   4  10   3      298.48      328.02     39.84 o 
  -6  11   3      640.09      605.19     54.97 o 
  -5  11   3      176.00      162.10     37.44 o 
  -4  11   3        3.87       88.74     60.39 o 
  -3  11   3      605.01      589.14     47.03 o 
  -2  11   3     2322.29     2405.58     91.80 o 
  -1  11   3     3460.91     3325.19     94.83 o 
   0  11   3     2358.88     2233.47     60.39 o 
   1  11   3       12.34       44.08     25.92 o 
   2  11   3      211.91      180.80     28.14 o 
   3  11   3       15.30       24.49     23.16 o 
   4  11   3       49.98       88.96     35.57 o 
  -6  12   3      627.69      681.69     61.55 o 
  -5  12   3       70.00      119.69     34.45 o 
  -4  12   3      124.71      117.02     53.77 o 
  -3  12   3      536.56      493.83     44.28 o 
  -2  12   3     1431.82     1353.58     69.82 o 
  -1  12   3      103.13      127.63     30.41 o 
   0  12   3      425.82      420.70     34.65 o 
   1  12   3     1091.70     1079.80     51.16 o 
   2  12   3      233.00      244.65     29.46 o 
   3  12   3       35.97        9.98     20.57 o 
  -6  13   3      298.75      326.84     53.57 o 
  -5  13   3       76.52       26.74     32.34 o 
  -4  13   3      308.83      259.73     45.79 o 
  -3  13   3      163.53      153.36     33.28 o 
  -2  13   3     1837.79     1876.18     87.46 o 
  -1  13   3     1694.52     1665.03     77.79 o 
   0  13   3      833.95      735.90     43.90 o 
   1  13   3       72.89      110.06     24.29 o 
   2  13   3       33.45      102.43     26.94 o 
   3  13   3        2.88      -12.52     23.97 o 
  -5  14   3        1.55       76.91     46.41 o 
  -4  14   3      331.07      330.53     48.35 o 
  -3  14   3       65.87       85.31     42.21 o 
  -2  14   3      453.84      427.22     47.67 o 
  -1  14   3      180.05      176.13     36.12 o 
   0  14   3      874.95      951.90     62.29 o 
   1  14   3     1823.92     1949.72     84.90 o 
   2  14   3      219.81      226.66     38.27 o 
  -4  15   3      143.26      154.70     43.12 o 
  -3  15   3        3.67       20.84     33.34 o 
  -2  15   3      368.20      274.80     45.63 o 
  -1  15   3      509.77      499.74     51.06 o 
   0  15   3      562.64      592.89     56.43 o 
   1  15   3      698.36      692.54     61.10 o 
   2  15   3       28.79       35.72     28.51 o 
  -3  16   3      245.15      371.62     51.17 o 
  -2  16   3      469.24      494.60     62.59 o 
  -1  16   3       16.29      121.51     40.19 o 
   0  16   3      147.08      217.27     72.07 o 
   1  16   3      652.41      685.76     67.95 o 
  -2  17   3      223.53      217.24     48.26 o 
  -1  17   3      149.40      169.24     43.51 o 
  -8   0   4        3.02        7.06     40.79 o 
  -7   0   4     1659.79     1651.73     78.63 o 
  -6   0   4     2430.48     2620.59    127.91 o 
  -5   0   4     3083.10     3246.13    139.22 o 
  -4   0   4      466.43      465.94     66.99 o 
  -3   0   4      117.61      148.49     29.44 o 
  -2   0   4      638.20      871.53     48.77 o 
  -1   0   4     1691.51     1861.58     43.51 o 
   0   0   4    15128.81    16683.33    249.60 o 
   1   0   4    16372.69    16390.19    470.01 o 
   2   0   4     9221.03     8476.81    440.16 o 
   3   0   4     1762.68     1882.49     95.31 o 
   4   0   4       33.24       84.70     32.72 o 
   5   0   4      194.82      202.04     53.47 o 
  -8   1   4       22.14       33.40     27.23 o 
  -7   1   4        8.31       71.33     46.53 o 
  -6   1   4      408.60     1224.09     75.91 o 
  -4   1   4       12.02      100.65     18.46 o 
  -3   1   4      166.86      189.58     15.64 o 
  -2   1   4     1611.71     1722.13    102.48 o 
  -1   1   4        6.00      156.17     21.41 o 
   0   1   4       34.30      438.17    123.57 o 
   1   1   4      821.95     1678.09    135.68 o 
   2   1   4       16.24      430.22     43.79 o 
   3   1   4        1.31       56.99     48.48 o 
   4   1   4      385.89      390.46     37.60 o 
   5   1   4       86.60      115.92     40.60 o 
  -8   2   4       99.35       90.73     32.89 o 
  -7   2   4     1108.17     1033.76     40.80 o 
  -6   2   4     7083.09     7353.61    149.43 o 
  -5   2   4     3484.66     3406.52    137.57 o 
  -4   2   4     1626.54     1574.51     36.40 o 
  -3   2   4     1042.95     1009.96     23.43 o 
  -2   2   4     4504.03     4344.09    137.90 o 
  -1   2   4     1931.34     2054.74     37.39 o 
   0   2   4     4121.93     4262.30     74.93 o 
   1   2   4    12387.70    13339.64    183.18 o 
   2   2   4     5670.17     5748.56    215.09 o 
   3   2   4     1471.29     1384.25     64.16 o 
   4   2   4        6.98       26.56     52.31 o 
   5   2   4      174.55      197.89     33.24 o 
  -8   3   4      420.10      424.16     45.08 o 
  -7   3   4       36.84       19.52     16.30 o 
  -6   3   4      965.38     1039.21    107.11 o 
  -5   3   4       16.14       57.40     23.16 o 
  -4   3   4      854.57      882.63     27.57 o 
  -3   3   4        3.87       10.01     14.12 o 
  -2   3   4       40.29       69.58      6.98 o 
  -1   3   4     1703.87     1866.83     37.89 o 
   0   3   4      109.27       90.15     11.23 o 
   1   3   4      389.05      419.68     18.08 o 
   2   3   4      161.26      150.26     27.89 o 
   3   3   4       77.31       99.50     23.09 o 
   4   3   4      255.87      190.63     28.65 o 
   5   3   4      106.32      150.40     34.98 o 
  -8   4   4       42.92       35.54     27.96 o 
  -7   4   4     1596.87     1474.96     50.30 o 
  -6   4   4     7608.81     8187.42    144.23 o 
  -5   4   4     4895.98     4763.81    153.96 o 
  -4   4   4     1233.71     1183.96     41.03 o 
  -3   4   4      519.93      442.22     22.10 o 
  -2   4   4      539.75      515.49     24.25 o 
  -1   4   4      104.63      112.33     11.31 o 
   0   4   4     1788.20     1654.78     32.60 o 
   1   4   4     7996.14     8140.09    136.74 o 
   2   4   4     3584.28     3562.31     80.75 o 
   3   4   4      392.98      355.46     51.39 o 
   4   4   4       40.19       49.69     22.98 o 
   5   4   4       67.77       66.82     29.32 o 
  -8   5   4      489.96      414.16     46.38 o 
  -7   5   4        2.52       12.44     16.05 o 
  -6   5   4      412.73      379.95     25.38 o 
  -5   5   4      440.06      434.74     22.76 o 
  -4   5   4      214.63      180.47     13.04 o 
  -3   5   4      326.71      317.49     23.15 o 
  -2   5   4       10.02       42.45     15.30 o 
  -1   5   4     2003.15     2157.19     46.79 o 
   0   5   4      560.00      542.47     34.53 o 
   1   5   4       42.11       74.43     12.30 o 
   2   5   4      113.57      110.34     17.67 o 
   3   5   4       95.32      129.92     25.46 o 
   4   5   4       85.22       74.90     38.54 o 
   5   5   4       71.63       67.11     28.26 o 
  -8   6   4       44.33       87.71     38.87 o 
  -7   6   4     1637.97     1546.83     53.14 o 
  -6   6   4     4588.16     4729.38    157.53 o 
  -5   6   4     3697.72     3303.24    169.09 o 
  -4   6   4      834.58      782.60     22.22 o 
  -3   6   4       70.60       64.76     16.67 o 
  -2   6   4       34.97       34.78     16.75 o 
  -1   6   4      101.64       91.88      7.61 o 
   0   6   4     1434.91     1353.57     32.51 o 
   1   6   4     8474.88     8913.89    135.80 o 
   2   6   4     2005.53     1835.76     74.71 o 
   3   6   4      248.21      255.69     29.89 o 
   4   6   4       75.21      201.55     34.84 o 
  -8   7   4      313.19      255.18     48.09 o 
  -7   7   4      140.85      152.22     22.67 o 
  -6   7   4      108.85      106.08     17.88 o 
  -5   7   4      392.03      364.60     21.15 o 
  -4   7   4      562.62      494.77     21.44 o 
  -3   7   4        2.73       27.95     18.79 o 
  -2   7   4      411.61      391.73     29.18 o 
  -1   7   4     2012.84     1797.03     51.30 o 
   0   7   4      774.77      731.47     25.60 o 
   1   7   4      211.94      227.05     21.62 o 
   2   7   4      660.35      638.91     30.22 o 
   3   7   4      150.70      145.12     29.46 o 
   4   7   4      159.23      114.62     32.54 o 
  -7   8   4      820.95      716.27     43.33 o 
  -6   8   4     1971.99     1927.82     64.81 o 
  -5   8   4     3976.21     3836.76    162.59 o 
  -4   8   4      278.55      260.79     38.08 o 
  -3   8   4       21.40      105.60     25.91 o 
  -2   8   4      330.67      331.87     28.26 o 
  -1   8   4        9.02       22.60     12.19 o 
   0   8   4     3456.52     3331.87    107.81 o 
   1   8   4     2455.75     2645.75     63.94 o 
   2   8   4     2597.58     2553.49     66.87 o 
   3   8   4      314.01      296.16     35.56 o 
   4   8   4        0.37       27.65     28.67 o 
  -7   9   4      797.52      753.01     56.05 o 
  -6   9   4        1.09       22.61     22.44 o 
  -5   9   4      699.01      738.53     52.64 o 
  -4   9   4      121.06      124.96     26.26 o 
  -3   9   4      162.75      150.10     26.45 o 
  -2   9   4      359.85      328.21     31.39 o 
  -1   9   4     1544.60     1351.96     51.81 o 
   0   9   4      961.64      928.75     37.13 o 
   1   9   4     1027.93     1031.52     40.49 o 
   2   9   4     1264.14     1254.64     47.55 o 
   3   9   4      572.39      609.89     47.84 o 
   4   9   4       55.19      168.30     38.39 o 
  -7  10   4      961.69      910.58     64.30 o 
  -6  10   4      465.05      408.86     43.77 o 
  -5  10   4     2491.60     2563.60     98.91 o 
  -4  10   4       91.53      120.13     39.88 o 
  -3  10   4        0.43       68.97     30.02 o 
  -2  10   4       44.77       39.87     21.68 o 
  -1  10   4       18.78       22.44     20.77 o 
   0  10   4     3646.00     3375.64     79.27 o 
   1  10   4      714.51      688.55     34.95 o 
   2  10   4     1788.33     1824.28     61.71 o 
   3  10   4      320.97      265.79     34.64 o 
  -6  11   4       18.93       25.10     40.14 o 
  -5  11   4      296.16      321.20     41.65 o 
  -4  11   4       59.24       64.61     35.82 o 
  -3  11   4      235.71      203.30     33.71 o 
  -2  11   4      489.78      499.23     57.97 o 
  -1  11   4      483.26      382.26     37.09 o 
   0  11   4      672.12      620.37     38.83 o 
   1  11   4      188.35      205.78     24.17 o 
   2  11   4      821.21      772.54     43.07 o 
   3  11   4      801.12      782.48     54.05 o 
  -6  12   4      639.84      672.63     63.13 o 
  -5  12   4      863.09      873.95     62.77 o 
  -4  12   4      190.19      184.59     40.39 o 
  -3  12   4        0.92       31.44     44.81 o 
  -2  12   4       31.77       42.31     33.61 o 
  -1  12   4       20.48       35.92     41.24 o 
   0  12   4      546.11      489.55     35.76 o 
   1  12   4      623.92      581.01     37.79 o 
   2  12   4      797.57      791.64     45.99 o 
   3  12   4      209.23      256.43     38.64 o 
  -6  13   4        0.43       10.88     31.28 o 
  -5  13   4      130.15      186.41     43.99 o 
  -4  13   4     2062.24     2126.12    100.27 o 
  -3  13   4      485.78      503.43     49.90 o 
  -2  13   4       20.28      100.19     45.69 o 
  -1  13   4      434.68      407.90     46.01 o 
   0  13   4      360.66      418.83     44.28 o 
   1  13   4       36.85       91.98     27.29 o 
   2  13   4        3.05       34.20     30.65 o 
  -5  14   4      371.04      440.08     60.10 o 
  -4  14   4      153.70      150.85     39.64 o 
  -3  14   4       68.05       79.56     33.13 o 
  -2  14   4        8.94       -4.28     26.99 o 
  -1  14   4      201.61      199.26     40.07 o 
   0  14   4      295.55      330.55     48.55 o 
   1  14   4      195.21      291.79     47.42 o 
   2  14   4      867.53      842.63     69.85 o 
  -4  15   4      879.46      923.64     73.75 o 
  -3  15   4      592.96      592.89     61.75 o 
  -2  15   4       18.96      -12.13     28.03 o 
  -1  15   4      339.82      356.51     76.30 o 
   0  15   4      377.22      463.95     54.94 o 
   1  15   4       70.76       47.09     36.23 o 
  -3  16   4       52.69       43.82     41.41 o 
  -2  16   4       85.28       98.72     38.14 o 
  -1  16   4      276.41      309.24     50.50 o 
   0  16   4       14.37       65.37     43.01 o 
  -8   1   5      119.20      140.24     29.47 o 
  -7   1   5      170.77      190.49     22.81 o 
  -6   1   5      978.97     1039.99     40.90 o 
  -5   1   5     3402.72     3278.15     93.70 o 
  -4   1   5    22364.20    24441.93    287.28 o 
  -3   1   5    12168.14    12321.86    181.67 o 
  -2   1   5     4530.02     5118.74     81.47 o 
  -1   1   5        3.40        5.62      7.89 o 
   0   1   5     2043.80     2073.85     44.74 o 
   1   1   5       67.62       78.18     11.62 o 
   2   1   5     1350.04     1323.22     55.84 o 
   3   1   5     3087.87     3174.67     98.79 o 
   4   1   5      793.37      840.58     58.44 o 
  -8   2   5       25.54       32.41     19.91 o 
  -7   2   5       28.18       60.58     23.79 o 
  -6   2   5      426.38      431.75     31.14 o 
  -5   2   5     1576.17     1807.83    158.96 o 
  -4   2   5      362.91      374.16     39.41 o 
  -3   2   5      727.98     1229.25    129.01 o 
  -2   2   5      371.96      758.52     44.14 o 
  -1   2   5      144.85      173.79     12.46 o 
   0   2   5      278.58      303.82     42.94 o 
   1   2   5       96.36       98.58     13.95 o 
   2   2   5       23.10       24.44     19.85 o 
   3   2   5      187.32      226.39     47.77 o 
   4   2   5      613.21      633.52     51.49 o 
  -8   3   5       48.64       88.58     28.17 o 
  -7   3   5      410.96      411.22     42.07 o 
  -6   3   5      149.36      157.23     25.05 o 
  -5   3   5     2921.28     2836.46     78.89 o 
  -4   3   5     6294.20     6424.48    155.51 o 
  -3   3   5     5747.45     5880.95     83.40 o 
  -2   3   5     1959.06     2011.67     35.60 o 
  -1   3   5      313.38      314.40     23.07 o 
   0   3   5      195.77      194.05     14.47 o 
   1   3   5       10.10       15.02     10.74 o 
   2   3   5     2056.41     1929.37     72.33 o 
   3   3   5     4260.31     4435.44    132.05 o 
   4   3   5     1204.99     1213.67     67.31 o 
  -8   4   5       26.00       21.95     25.19 o 
  -7   4   5      532.75      548.58     35.48 o 
  -6   4   5      593.55      588.24     30.08 o 
  -5   4   5     1145.92     1032.77     33.80 o 
  -4   4   5       58.31       63.61     11.79 o 
  -3   4   5      503.01      450.41     13.72 o 
  -2   4   5        3.83        0.91      7.38 o 
  -1   4   5      118.82       85.72     12.05 o 
   0   4   5      124.16      120.05     12.75 o 
   1   4   5        6.34        3.53     10.23 o 
   2   4   5       59.30       77.96     24.09 o 
   3   4   5      264.44      252.52     38.77 o 
   4   4   5      825.44      752.99     57.19 o 
  -8   5   5       10.68       38.39     29.10 o 
  -7   5   5      308.79      290.85     26.45 o 
  -6   5   5        1.90        9.75     15.27 o 
  -5   5   5     2598.39     2448.18     63.51 o 
  -4   5   5     5621.79     5615.76    196.05 o 
  -3   5   5     7647.18     7666.66    287.17 o 
  -2   5   5       50.98       39.60      7.56 o 
  -1   5   5      145.84      153.26     12.27 o 
   0   5   5      118.34      117.63     14.06 o 
   1   5   5       81.58       93.03     14.99 o 
   2   5   5     1394.07     1355.22     51.61 o 
   3   5   5     1945.25     2080.03     82.11 o 
   4   5   5     2626.41     2720.89    108.45 o 
  -8   6   5       55.30      107.77     26.55 o 
  -7   6   5      107.28      165.01     46.30 o 
  -6   6   5      543.57      501.21     33.57 o 
  -5   6   5      343.04      273.64     23.28 o 
  -4   6   5      140.11      150.01     23.69 o 
  -3   6   5      668.45      643.96     36.09 o 
  -2   6   5      372.34      251.02     33.61 o 
  -1   6   5     1481.21     1364.58     33.23 o 
   0   6   5      147.59      159.09     15.14 o 
   1   6   5      324.11      309.37     20.32 o 
   2   6   5      115.75      107.09     20.93 o 
   3   6   5       44.25       98.11     27.01 o 
   4   6   5      295.46      330.27     42.03 o 
  -8   7   5       42.10       46.31     34.38 o 
  -7   7   5       43.67       38.59     21.97 o 
  -6   7   5        6.68       55.74     38.35 o 
  -5   7   5     1850.54     1663.47     66.72 o 
  -4   7   5     4112.42     4047.14    128.44 o 
  -3   7   5     3028.49     3043.73     92.72 o 
  -2   7   5      919.27      886.73     42.91 o 
  -1   7   5      204.90      186.06     12.91 o 
   0   7   5        6.80       53.35     14.15 o 
   1   7   5      102.76      109.19     17.43 o 
   2   7   5      681.08      653.11     39.05 o 
   3   7   5     1630.70     1514.77     69.00 o 
  -7   8   5      518.81      576.42     53.17 o 
  -6   8   5      869.78      922.38     81.63 o 
  -5   8   5       56.14       53.44     24.80 o 
  -4   8   5     1003.82      957.85     53.05 o 
  -3   8   5      338.08      310.25     32.01 o 
  -2   8   5     1483.45     1399.16     62.26 o 
  -1   8   5     1294.55     1147.32     39.48 o 
   0   8   5        4.33       36.67     25.92 o 
   1   8   5     1640.71     1515.77     46.70 o 
   2   8   5       10.49        5.80     20.37 o 
   3   8   5       16.37       28.52     33.35 o 
  -7   9   5        6.46       89.81     51.57 o 
  -6   9   5       27.51       76.44     28.96 o 
  -5   9   5     2404.17     2424.85     94.15 o 
  -4   9   5     1978.49     1831.03     77.03 o 
  -3   9   5     2392.88     2499.06     91.69 o 
  -2   9   5     1174.50     1174.15     58.03 o 
  -1   9   5        0.72        4.65     23.01 o 
   0   9   5      247.75      207.59     19.38 o 
   1   9   5        6.46       24.38     25.30 o 
   2   9   5      472.33      429.75     36.40 o 
   3   9   5     1149.12     1107.87     75.76 o 
  -7  10   5      240.75      262.33     44.35 o 
  -6  10   5      644.85      565.95     53.83 o 
  -5  10   5      181.80      166.93     33.56 o 
  -4  10   5      440.58      356.00     37.17 o 
  -3  10   5      429.93      401.82     40.67 o 
  -2  10   5     2795.65     2766.01     98.41 o 
  -1  10   5      544.00      497.70     42.85 o 
   0  10   5       28.57      -14.39     19.88 o 
   1  10   5      334.43      303.88     27.57 o 
   2  10   5      169.05      193.49     30.00 o 
   3  10   5       64.49       76.24     35.81 o 
  -6  11   5       17.19       54.00     46.77 o 
  -5  11   5      419.58      306.81     41.81 o 
  -4  11   5     1823.99     1724.27     82.46 o 
  -3  11   5      907.93      884.24     56.28 o 
  -2  11   5      354.60      337.55     41.15 o 
  -1  11   5        1.79       20.33     59.47 o 
   0  11   5      258.69      225.25     28.89 o 
   1  11   5       19.00       -7.39     22.99 o 
   2  11   5      327.04      253.35     34.87 o 
  -6  12   5      371.79      497.00     56.81 o 
  -5  12   5      577.42      588.74     58.91 o 
  -4  12   5       25.01       28.03     45.42 o 
  -3  12   5      562.02      555.51     49.11 o 
  -2  12   5      804.84      777.24     59.07 o 
  -1  12   5       81.72       69.82     33.94 o 
   0  12   5        0.28       21.60     26.66 o 
   1  12   5      587.56      607.21     44.71 o 
   2  12   5      346.69      369.77     48.57 o 
  -6  13   5       16.30       48.60     38.27 o 
  -5  13   5      241.24      226.92     43.66 o 
  -4  13   5      346.26      388.10     49.96 o 
  -3  13   5      817.48      750.36     60.02 o 
  -2  13   5       24.35       33.48     31.56 o 
  -1  13   5       16.90       34.43     35.06 o 
   0  13   5        1.07       53.09     33.95 o 
   1  13   5        8.27      154.47     60.00 o 
  -5  14   5      801.54      813.65     71.45 o 
  -4  14   5      122.77      122.59     41.79 o 
  -3  14   5      159.34      200.68     41.19 o 
  -2  14   5       91.33      132.17     38.24 o 
  -1  14   5       12.53       80.20     36.76 o 
   0  14   5       60.11       81.81     39.35 o 
   1  14   5      266.71      289.48     51.74 o 
  -4  15   5      182.19      258.91     48.84 o 
  -3  15   5      722.78      790.88     72.06 o 
  -2  15   5       90.59      183.14     48.29 o 
  -1  15   5       70.93       96.79     41.16 o 
   0  15   5       37.50       47.56     37.68 o 
  -8   0   6     5274.20     5531.60    257.81 o 
  -7   0   6      612.77      561.63     68.79 o 
  -6   0   6       88.92       86.64     27.23 o 
  -5   0   6      611.38      644.91     40.93 o 
  -4   0   6      308.16      301.74     34.41 o 
  -3   0   6     4008.17     4148.26    100.01 o 
  -2   0   6     1145.20     1232.81     81.19 o 
  -1   0   6     4811.99     4857.35    162.68 o 
   0   0   6     2108.28     2157.88     95.82 o 
   1   0   6      742.77      722.21     42.44 o 
   2   0   6      390.93      436.93     50.04 o 
   3   0   6       15.90        3.41     43.04 o 
  -8   1   6       14.74       20.82     31.16 o 
  -7   1   6       32.80       69.64     31.61 o 
  -6   1   6       47.43      125.95     20.63 o 
  -5   1   6      163.19      147.92     21.38 o 
  -4   1   6      179.86      168.51     15.57 o 
  -3   1   6       87.85      102.96     12.39 o 
  -2   1   6        0.09        6.57     20.17 o 
  -1   1   6      586.66      600.91     31.06 o 
   0   1   6      297.88      274.36     24.44 o 
   1   1   6       52.23       80.53     23.39 o 
   2   1   6       46.77       80.77     28.03 o 
   3   1   6        3.35       83.18     31.68 o 
  -8   2   6     2084.11     2306.85    121.04 o 
  -7   2   6      681.45      692.16     42.76 o 
  -6   2   6      346.43      336.40     24.99 o 
  -5   2   6      535.88      526.09     27.45 o 
  -4   2   6       40.36       25.46     10.68 o 
  -3   2   6     4248.48     4162.22    126.18 o 
  -2   2   6     8116.79     8929.73    184.55 o 
  -1   2   6     5318.95     5826.93    108.35 o 
   0   2   6     1781.63     1866.45     46.58 o 
   1   2   6      272.54      309.18     22.25 o 
   2   2   6      206.50      203.54     29.30 o 
   3   2   6        8.64      -12.01     24.76 o 
  -8   3   6      324.83      328.14     37.87 o 
  -7   3   6       79.47       49.29     20.59 o 
  -6   3   6      150.45      127.74     24.71 o 
  -5   3   6       36.20       61.36     17.65 o 
  -4   3   6        8.43       13.03     15.45 o 
  -3   3   6      683.45      700.43     23.02 o 
  -2   3   6     2217.47     2205.15     53.54 o 
  -1   3   6     4212.44     4208.47     75.64 o 
   0   3   6      670.66      685.45     27.22 o 
   1   3   6       44.19       56.95     14.42 o 
   2   3   6        6.16       69.59     40.47 o 
   3   3   6      142.98      164.93     33.41 o 
  -8   4   6      823.88      795.93     45.30 o 
  -7   4   6      311.30      303.08     27.33 o 
  -6   4   6        1.14       -0.79     12.38 o 
  -5   4   6      483.23      385.46     20.77 o 
  -4   4   6       26.49       17.27     11.24 o 
  -3   4   6     2227.34     2095.44     55.05 o 
  -2   4   6    12668.89    14530.74    392.83 o 
  -1   4   6     4537.71     4537.28     78.68 o 
   0   4   6      500.64      500.92     24.52 o 
   1   4   6        4.47       15.96     13.02 o 
   2   4   6      321.40      304.46     35.56 o 
   3   4   6       21.59       15.02     37.92 o 
  -8   5   6      243.53      240.08     32.01 o 
  -7   5   6      103.54      135.68     25.37 o 
  -6   5   6      153.65      136.04     20.19 o 
  -5   5   6      195.74      181.49     21.27 o 
  -4   5   6      124.95      127.27     21.09 o 
  -3   5   6       14.59       69.80     27.56 o 
  -2   5   6      940.87      892.85     31.72 o 
  -1   5   6     1416.63     1384.48     39.49 o 
   0   5   6      419.86      396.78     23.23 o 
   1   5   6      334.65      308.96     23.07 o 
   2   5   6        3.87        8.59     22.56 o 
   3   5   6      255.84      309.65     39.39 o 
  -8   6   6      784.36      785.93     72.57 o 
  -7   6   6      181.00      165.31     32.45 o 
  -6   6   6        3.72       -9.67     21.87 o 
  -5   6   6        8.97       71.89     30.16 o 
  -4   6   6       10.08       21.98     22.66 o 
  -3   6   6     1641.28     1521.32     58.90 o 
  -2   6   6     7410.45     7132.52    253.79 o 
  -1   6   6     3219.08     3175.01     75.11 o 
   0   6   6      503.00      536.34     26.75 o 
   1   6   6       21.77       35.85     16.41 o 
   2   6   6      228.11      244.42     39.06 o 
   3   6   6        3.29        7.08     24.99 o 
  -8   7   6       84.75       57.31     37.00 o 
  -7   7   6      474.74      464.76     45.90 o 
  -6   7   6      244.17      269.34     35.50 o 
  -5   7   6      104.20      104.89     30.93 o 
  -4   7   6     1228.75     1220.76     57.76 o 
  -3   7   6      376.09      357.04     39.23 o 
  -2   7   6       32.37       67.98     21.97 o 
  -1   7   6      213.47      198.65     27.07 o 
   0   7   6      119.49      143.77     17.21 o 
   1   7   6      301.41      243.65     22.83 o 
   2   7   6        0.16       37.15     24.23 o 
   3   7   6       95.08      181.22     36.10 o 
  -7   8   6      318.53      270.42     43.38 o 
  -6   8   6        4.86       17.43     31.20 o 
  -5   8   6       69.59       14.95     32.34 o 
  -4   8   6       78.63      135.73     29.61 o 
  -3   8   6      882.95      778.17     45.27 o 
  -2   8   6     4257.69     4096.15    214.41 o 
  -1   8   6     2879.85     2710.04    136.52 o 
   0   8   6       81.01       74.14     15.63 o 
   1   8   6       32.69       85.49     18.25 o 
   2   8   6      121.82       80.90     31.11 o 
  -7   9   6      719.31      694.02     76.01 o 
  -6   9   6      406.72      364.22     45.49 o 
  -5   9   6        1.92        5.44     24.21 o 
  -4   9   6     1092.96     1142.07     62.05 o 
  -3   9   6      573.32      596.00     47.23 o 
  -2   9   6      129.09      158.72     36.51 o 
  -1   9   6      170.34      217.15     30.97 o 
   0   9   6      104.15      114.12     27.76 o 
   1   9   6      582.18      531.34     32.80 o 
   2   9   6        0.89       13.04     29.52 o 
  -7  10   6      175.04      121.99     38.37 o 
  -6  10   6       28.09       68.57     33.28 o 
  -5  10   6      154.74      151.87     30.42 o 
  -4  10   6      102.24      115.50     28.10 o 
  -3  10   6      605.71      600.56     47.85 o 
  -2  10   6      671.89      689.34     76.57 o 
  -1  10   6     2209.18     2115.82    108.62 o 
   0  10   6      261.14      252.42     45.80 o 
   1  10   6      102.87      109.03     25.68 o 
   2  10   6        0.67       26.10     30.76 o 
  -6  11   6      199.21      250.85     46.84 o 
  -5  11   6        2.79       26.53     32.45 o 
  -4  11   6      315.23      354.73     41.84 o 
  -3  11   6      493.23      439.66     47.21 o 
  -2  11   6       59.78       92.05     65.34 o 
  -1  11   6       72.16      111.10     34.86 o 
   0  11   6      496.90      525.64     57.84 o 
   1  11   6      225.15      238.12     38.77 o 
  -6  12   6      131.19      189.80     69.20 o 
  -5  12   6       40.07       34.47     31.44 o 
  -4  12   6       59.70       50.20     29.75 o 
  -3  12   6      919.20      891.86     70.73 o 
  -2  12   6      256.81      270.78     43.79 o 
  -1  12   6     1614.64     1596.36     85.85 o 
   0  12   6     1031.98      986.09     69.91 o 
   1  12   6       39.66       23.43     36.78 o 
  -5  13   6       20.93      140.63     41.57 o 
  -4  13   6      661.65      707.19     62.97 o 
  -3  13   6      774.47      783.78     61.89 o 
  -2  13   6       94.90      122.28     38.94 o 
  -1  13   6      161.87      180.89     39.08 o 
   0  13   6     1026.57      950.28     73.09 o 
  -4  14   6       26.31       21.91     34.33 o 
  -3  14   6      382.20      390.82     55.09 o 
  -2  14   6      458.27      455.07     59.89 o 
  -1  14   6      430.04      486.79     61.50 o 
  -3  15   6      595.53      683.84     65.65 o 
  -2  15   6       75.69       32.60     37.06 o 
  -8   1   7     1602.31     1596.26     69.46 o 
  -7   1   7     2269.76     2587.74     84.62 o 
  -6   1   7     2175.12     2619.98     87.89 o 
  -5   1   7     1283.36     1346.66     49.24 o 
  -4   1   7      508.22      512.85     33.07 o 
  -3   1   7     1552.71     1703.73     48.94 o 
  -2   1   7        0.05       20.65     25.28 o 
  -1   1   7      731.72      798.91     34.31 o 
   0   1   7     5006.84     5251.41    113.74 o 
   1   1   7     1220.30     1175.20     54.33 o 
   2   1   7      348.76      393.50     41.53 o 
  -8   2   7       76.02       21.48     31.89 o 
  -7   2   7      169.05      215.54     34.01 o 
  -6   2   7      269.40      299.64     27.50 o 
  -5   2   7      319.87      328.95     21.77 o 
  -4   2   7       58.33       59.57     16.43 o 
  -3   2   7        8.42       23.25     21.61 o 
  -2   2   7      531.08      497.85     44.73 o 
  -1   2   7      500.74      562.03     30.38 o 
   0   2   7       22.26       47.26     15.83 o 
   1   2   7       49.13       68.20     26.50 o 
   2   2   7       19.88       37.38     29.09 o 
  -8   3   7      988.36      915.39     87.44 o 
  -7   3   7     3052.00     3117.29    105.67 o 
  -6   3   7     3474.19     3324.43     84.20 o 
  -5   3   7      649.14      651.21     30.46 o 
  -4   3   7       44.82       65.72     13.96 o 
  -3   3   7       47.52       83.32     27.59 o 
  -2   3   7       44.70       56.02     25.07 o 
  -1   3   7     1159.94     1212.03     40.89 o 
   0   3   7     2996.63     3210.42     73.99 o 
   1   3   7     2081.22     2218.22     84.26 o 
   2   3   7      461.50      482.72     44.75 o 
  -8   4   7      151.73       83.98     43.93 o 
  -7   4   7      116.77      178.49     29.32 o 
  -6   4   7      305.64      299.35     29.16 o 
  -5   4   7      244.76      216.66     22.66 o 
  -4   4   7      328.56      291.80     20.54 o 
  -3   4   7      272.37      234.96     17.18 o 
  -2   4   7     1289.68     1235.70     50.36 o 
  -1   4   7      165.57      152.53     17.86 o 
   0   4   7       22.59       40.16     18.74 o 
   1   4   7        3.53       30.12     20.49 o 
   2   4   7        8.02       -0.51     30.74 o 
  -8   5   7      342.94      400.86     47.36 o 
  -7   5   7     3138.51     3521.75    126.46 o 
  -6   5   7     2121.38     2125.94     82.99 o 
  -5   5   7      337.98      323.74     36.39 o 
  -4   5   7       92.10       74.13     23.09 o 
  -3   5   7      839.07      737.47     58.50 o 
  -2   5   7       41.33       42.31     19.41 o 
  -1   5   7     1026.93      995.65     35.19 o 
   0   5   7     2860.57     2949.00     72.75 o 
   1   5   7     2588.31     2606.10     85.74 o 
   2   5   7      273.09      237.96     35.00 o 
  -8   6   7       25.08       46.70     30.93 o 
  -7   6   7      208.65      235.62     46.72 o 
  -6   6   7      543.18      605.80     48.68 o 
  -5   6   7      267.07      245.11     31.99 o 
  -4   6   7      183.63      195.57     29.68 o 
  -3   6   7        1.21       75.71     32.58 o 
  -2   6   7      668.43      619.90     31.37 o 
  -1   6   7        4.80        4.74     13.86 o 
   0   6   7      128.52      141.93     19.20 o 
   1   6   7      230.43      221.98     27.97 o 
   2   6   7      128.51      168.25     39.15 o 
  -8   7   7      236.99      293.83     52.19 o 
  -7   7   7     1982.79     2125.15    101.34 o 
  -6   7   7     2155.62     2270.23     91.99 o 
  -5   7   7      246.73      251.40     34.60 o 
  -4   7   7       21.34       64.98     24.09 o 
  -3   7   7      220.14      276.24     40.51 o 
  -2   7   7        0.73       10.09     21.53 o 
  -1   7   7     1379.95     1348.69     50.26 o 
   0   7   7     1153.33     1165.81     44.25 o 
   1   7   7     2170.18     2186.01     78.68 o 
   2   7   7      384.77      373.65     51.96 o 
  -7   8   7      181.29      244.15     45.23 o 
  -6   8   7      801.20      864.95     56.99 o 
  -5   8   7      135.49       98.80     29.68 o 
  -4   8   7      332.55      341.86     43.65 o 
  -3   8   7       70.44       10.91     20.82 o 
  -2   8   7      120.84      149.84     28.20 o 
  -1   8   7        5.68      -10.53     21.45 o 
   0   8   7      763.94      641.75     39.75 o 
   1   8   7      592.59      534.12     40.04 o 
  -7   9   7     1181.20     1266.19     80.44 o 
  -6   9   7     1580.60     1555.81     79.15 o 
  -5   9   7       59.46       55.36     46.07 o 
  -4   9   7       42.19       81.87     30.86 o 
  -3   9   7       41.33       36.85     25.09 o 
  -2   9   7       62.05       69.52     29.10 o 
  -1   9   7      903.13      835.15     55.58 o 
   0   9   7      912.38      771.34     45.15 o 
   1   9   7     1272.65     1174.11     67.69 o 
  -7  10   7        0.62       42.51     61.65 o 
  -6  10   7      125.59      212.77     40.24 o 
  -5  10   7      662.65      592.83     61.17 o 
  -4  10   7      223.20      212.57     35.83 o 
  -3  10   7        6.68       21.86     24.74 o 
  -2  10   7      332.35      348.44     58.19 o 
  -1  10   7      507.49      489.68     47.30 o 
   0  10   7       81.03      105.87     38.39 o 
   1  10   7      112.56      267.86     54.31 o 
  -6  11   7      752.02      710.96     59.72 o 
  -5  11   7      816.91      816.17     64.84 o 
  -4  11   7      101.23       96.69     33.44 o 
  -3  11   7       36.71       58.55     32.65 o 
  -2  11   7       91.93      148.64     35.39 o 
  -1  11   7      865.08      695.32     60.83 o 
   0  11   7      971.28      837.77     75.88 o 
  -5  12   7      451.27      424.07     49.16 o 
  -4  12   7      285.88      315.43     42.56 o 
  -3  12   7       75.16      123.56     36.38 o 
  -2  12   7      206.97      240.03     41.39 o 
  -1  12   7      711.78      639.00     62.36 o 
   0  12   7       15.74       46.30     40.41 o 
  -5  13   7      569.33      583.94     63.48 o 
  -4  13   7      181.47      224.32     44.78 o 
  -3  13   7       81.09      134.39     38.90 o 
  -2  13   7       51.28       54.84     38.30 o 
  -1  13   7      257.68      301.61     50.17 o 
  -8   0   8      177.96      204.46     59.33 o 
  -7   0   8       77.83      192.17     78.54 o 
  -6   0   8       11.50       -0.53     33.38 o 
  -5   0   8     5330.54     5755.17    159.49 o 
  -4   0   8     3137.21     3186.08    171.37 o 
  -3   0   8      152.81      222.04     40.32 o 
  -2   0   8       76.34       47.50     27.61 o 
  -1   0   8      131.00      135.34     37.63 o 
   0   0   8      171.17      213.12     44.35 o 
   1   0   8      555.59      437.23     61.88 o 
  -8   1   8       16.60       30.75     25.21 o 
  -7   1   8      162.42      221.37     35.29 o 
  -6   1   8        7.40        1.96     18.35 o 
  -5   1   8      247.01      257.41     34.19 o 
  -4   1   8       26.59       72.58     21.46 o 
  -3   1   8        7.79       21.60     19.96 o 
  -2   1   8       69.81       77.50     19.82 o 
  -1   1   8       85.86       63.39     23.90 o 
   0   1   8       33.25       55.77     33.50 o 
   1   1   8        1.60       44.27     27.83 o 
  -8   2   8       26.15       23.33     33.07 o 
  -7   2   8        1.70       28.17     23.99 o 
  -6   2   8      386.47      381.02     37.58 o 
  -5   2   8     4062.43     4242.30    146.61 o 
  -4   2   8     3369.21     3377.82     80.02 o 
  -3   2   8      311.37      287.24     26.89 o 
  -2   2   8      155.31      209.38     25.44 o 
  -1   2   8      538.19      512.85     32.05 o 
   0   2   8       45.44       55.57     19.63 o 
   1   2   8      571.77      616.94     51.24 o 
  -8   3   8        9.42       27.49     48.79 o 
  -7   3   8      433.99      384.32     81.67 o 
  -6   3   8      128.70      136.48     27.58 o 
  -5   3   8       83.96       73.67     17.41 o 
  -4   3   8      172.26      174.50     18.46 o 
  -3   3   8      255.74      192.68     19.75 o 
  -2   3   8       20.34        0.57     13.98 o 
  -1   3   8       22.35       41.68     16.20 o 
   0   3   8       24.36       28.78     18.07 o 
   1   3   8       80.27       63.14     27.48 o 
  -8   4   8      283.53      240.58     68.69 o 
  -7   4   8       43.31       34.39     29.18 o 
  -6   4   8     1691.76     1721.93     90.96 o 
  -5   4   8     2668.84     2666.63    111.49 o 
  -4   4   8     2726.38     2690.38     88.89 o 
  -3   4   8     1190.00     1007.06     40.54 o 
  -2   4   8        0.38       -4.61     14.01 o 
  -1   4   8      400.48      412.44     26.29 o 
   0   4   8       25.91       38.73     17.26 o 
   1   4   8      355.61      431.59     50.73 o 
  -8   5   8       23.11       68.87     37.66 o 
  -7   5   8      516.83      566.73     53.03 o 
  -6   5   8       99.79      155.87     30.73 o 
  -5   5   8       10.39       52.99     33.84 o 
  -4   5   8      252.14      226.41     33.11 o 
  -3   5   8       26.55        4.88     18.14 o 
  -2   5   8      104.48      133.81     27.82 o 
  -1   5   8        0.06        6.07     13.66 o 
   0   5   8      124.26      143.34     23.16 o 
   1   5   8      111.38      132.14     39.53 o 
  -8   6   8      632.00      562.34     56.78 o 
  -7   6   8        6.19       54.03     29.51 o 
  -6   6   8     2783.68     3022.44    163.83 o 
  -5   6   8     1138.50     1078.76    119.94 o 
  -4   6   8     2282.71     2372.94     86.99 o 
  -3   6   8     1070.13      986.55     98.30 o 
  -2   6   8       94.47      121.96     21.84 o 
  -1   6   8        7.08       37.77     23.09 o 
   0   6   8      242.38      259.14     38.63 o 
   1   6   8      438.22      418.24     47.22 o 
  -7   7   8      219.33      235.32     38.81 o 
  -6   7   8        3.45      -27.56     25.34 o 
  -5   7   8      335.36      318.81     37.47 o 
  -4   7   8       77.93      133.59     40.08 o 
  -3   7   8      762.52      752.19     54.93 o 
  -2   7   8      169.82      191.64     33.83 o 
  -1   7   8      161.07      190.18     30.89 o 
   0   7   8      440.70      355.77     33.90 o 
   1   7   8       86.80       74.67     54.44 o 
  -7   8   8        6.98       43.00     33.20 o 
  -6   8   8      964.29      956.65     70.18 o 
  -5   8   8     1293.94     1367.74     76.51 o 
  -4   8   8     1425.21     1431.09     74.22 o 
  -3   8   8     1011.07      922.99    116.80 o 
  -2   8   8        4.04       42.81     46.99 o 
  -1   8   8       27.61       17.76     31.25 o 
   0   8   8        7.40        2.60     27.71 o 
  -7   9   8      101.96      114.71     36.04 o 
  -6   9   8      105.81       89.93     42.86 o 
  -5   9   8      180.10      221.58     40.03 o 
  -4   9   8      130.83      146.64     33.79 o 
  -3   9   8      360.71      357.83     43.08 o 
  -2   9   8      162.13      186.91     38.92 o 
  -1   9   8      258.89      264.45     41.29 o 
   0   9   8      471.75      376.75     43.56 o 
  -6  10   8      129.69      167.53     39.78 o 
  -5  10   8     1563.84     1742.90     97.04 o 
  -4  10   8     1260.92     1178.66     73.52 o 
  -3  10   8      405.98      426.22     45.84 o 
  -2  10   8        5.41        9.23     22.84 o 
  -1  10   8        4.79       -5.49     26.97 o 
  -5  11   8       96.07      149.63     38.25 o 
  -4  11   8      111.85      158.20     39.18 o 
  -3  11   8      155.07      179.34     36.93 o 
  -2  11   8       70.81       41.97     28.99 o 
  -1  11   8        0.05       -3.17     31.35 o 
  -4  12   8      872.77      827.36     68.63 o 
  -3  12   8       16.40       48.14     44.85 o 
  -2  12   8       10.63      -48.91     32.61 o 
  -8   1   9       31.40       29.79     44.75 o 
  -7   1   9       31.57       48.00     32.04 o 
  -6   1   9      164.94      181.48     24.21 o 
  -5   1   9      118.22       93.38     24.17 o 
  -4   1   9     2177.10     2145.10     72.74 o 
  -3   1   9     1707.57     1791.09     59.98 o 
  -2   1   9     4874.20     5271.41    213.34 o 
  -1   1   9     1298.18     1373.13     75.93 o 
   0   1   9       38.90       87.91     49.17 o 
  -8   2   9        3.19       75.04     53.26 o 
  -7   2   9       22.43       33.40     55.36 o 
  -6   2   9       57.18      113.87     39.72 o 
  -5   2   9      144.51      152.55     20.39 o 
  -4   2   9       25.45       65.22     32.65 o 
  -3   2   9        2.19       64.38     79.20 o 
  -2   2   9      101.22      387.25    187.14 o 
  -1   2   9       36.00      116.27     61.49 o 
   0   2   9       93.86      124.41     37.65 o 
  -8   3   9      280.59      302.19    181.58 o 
  -7   3   9        9.48      -14.43     42.12 o 
  -6   3   9      506.54      502.58     72.38 o 
  -5   3   9        3.13       22.52     33.22 o 
  -4   3   9     1091.50     1042.69     56.89 o 
  -3   3   9     1584.98     1553.37     79.38 o 
  -2   3   9     2156.23     2278.53     94.47 o 
  -1   3   9      432.15      461.98     40.42 o 
   0   3   9       17.39       31.50     39.22 o 
  -7   4   9      115.59      166.61     34.87 o 
  -6   4   9        0.28      -16.31     32.01 o 
  -5   4   9      191.93      185.64     46.02 o 
  -4   4   9      103.85      142.47     38.91 o 
  -3   4   9      263.37      214.33     33.56 o 
  -2   4   9      128.87      131.92     24.56 o 
  -1   4   9        1.85       20.64     20.64 o 
   0   4   9       34.15       52.55     36.21 o 
  -7   5   9        6.64      -22.59     26.05 o 
  -6   5   9       12.96       -1.87     29.59 o 
  -5   5   9       70.43       96.21     34.28 o 
  -4   5   9      167.18      199.56     39.88 o 
  -3   5   9     4194.59     4263.65    139.36 o 
  -2   5   9      523.01      535.93     38.92 o 
  -1   5   9      196.20      217.85     29.29 o 
   0   5   9       15.58       87.99     45.03 o 
  -7   6   9       22.47       16.61     27.85 o 
  -6   6   9        0.92       47.51     32.09 o 
  -5   6   9      331.43      342.73     40.70 o 
  -4   6   9       79.10       34.26     24.36 o 
  -3   6   9      333.68      326.48     37.16 o 
  -2   6   9      281.78      244.15     36.78 o 
  -1   6   9       10.11       41.07     31.23 o 
  -7   7   9        6.67       76.98     36.45 o 
  -6   7   9       15.28       22.62     40.77 o 
  -5   7   9       26.45       43.05     29.58 o 
  -4   7   9      169.56      154.23     33.23 o 
  -3   7   9     2690.22     2580.75    104.37 o 
  -2   7   9      906.35      963.81     65.55 o 
  -1   7   9      104.25       86.73     44.04 o 
  -6   8   9      108.02      164.83     36.63 o 
  -5   8   9      302.72      340.90     58.46 o 
  -4   8   9      290.52      277.30     42.56 o 
  -3   8   9      150.38      148.82     35.23 o 
  -2   8   9      171.14      192.91     47.22 o 
  -1   8   9       53.88       90.17     43.66 o 
  -6   9   9       29.53       -2.03     41.06 o 
  -5   9   9       83.85      184.39     52.38 o 
  -4   9   9      329.21      375.71     56.43 o 
  -3   9   9      951.03      840.01     64.26 o 
  -2   9   9      827.48      693.19     59.09 o 
  -5  10   9      495.66      495.85     57.99 o 
  -4  10   9      130.19      142.20     40.99 o 
  -3  10   9      117.71      157.22     42.61 o 
  -7   0  10     2148.30     1908.49    170.32 o 
  -6   0  10      946.62      920.64    120.92 o 
  -5   0  10        1.14       27.27     27.55 o 
  -4   0  10       13.23       83.97     54.57 o 
  -3   0  10      100.88      135.68     41.43 o 
  -2   0  10      196.00      145.42     65.16 o 
  -1   0  10     1486.90     1566.02    114.61 o 
  -7   1  10       24.35       88.30     97.74 o 
  -6   1  10       10.88        4.24     47.15 o 
  -5   1  10       45.60       11.19     19.01 o 
  -4   1  10      105.07      101.09     22.54 o 
  -3   1  10       60.46       47.37     24.39 o 
  -2   1  10       23.68       98.27     64.10 o 
  -1   1  10        1.68      -28.15     32.37 o 
  -7   2  10     1506.13     1783.91    305.01 o 
  -6   2  10      548.87      563.86     70.53 o 
  -5   2  10        5.41       45.22     67.02 o 
  -4   2  10       43.79       50.91     45.88 o 
  -3   2  10       20.54       -2.98     17.60 o 
  -2   2  10      319.83      371.16     55.68 o 
  -1   2  10     1764.70     1661.86     86.76 o 
  -7   3  10        5.21       12.23     48.87 o 
  -6   3  10        0.46       66.19     68.08 o 
  -5   3  10       68.15      146.58     49.88 o 
  -4   3  10        1.06      -31.79     47.68 o 
  -3   3  10       86.42      155.27     49.74 o 
  -2   3  10        9.60       62.71     37.81 o 
  -1   3  10        1.90       10.72     35.27 o 
  -7   4  10     1261.01     1375.91     96.59 o 
  -6   4  10      308.21      319.25     56.64 o 
  -5   4  10       10.31       13.77     47.68 o 
  -4   4  10      101.63      133.05     47.79 o 
  -3   4  10        1.06       70.35     38.12 o 
  -2   4  10      732.32      702.03     69.94 o 
  -6   5  10       15.73       13.66     32.52 o 
  -5   5  10       70.72      100.59     40.62 o 
  -4   5  10       21.94        9.59     24.15 o 
  -3   5  10      177.16      179.72     44.78 o 
  -2   5  10        7.56       81.98     32.84 o 
  -6   6  10      147.28      176.19     41.10 o 
  -5   6  10        0.99       -2.86     29.55 o 
  -4   6  10      222.72      210.57     38.95 o 
  -3   6  10      119.92      122.91     42.40 o 
  -2   6  10      617.18      595.34     56.75 o 
  -6   7  10       30.33       64.51     33.48 o 
  -5   7  10      122.76      214.10     44.25 o 
  -4   7  10       23.66       87.36     43.50 o 
  -3   7  10      195.05      181.27     38.45 o 
  -5   8  10        9.81      -50.62     33.93 o 
  -4   8  10       44.32       55.75     45.65 o 
  -6   1  11     1359.50     1222.69     95.62 o 
  -5   1  11     1506.44     1341.65    101.53 o 
  -4   1  11       85.80      156.85     52.30 o 
  -6   2  11       12.01      135.95     97.74 o 
  -5   2  11       80.65      -24.41     41.16 o 
  -4   2  11       54.23      155.03     54.10 o 
  -5   3  11     1527.92     1713.21    179.72 o 
  -4   3  11      257.86      257.37    140.79 o 
                                                 
